# Supplementary material for: COSPLAY: An expandable toolbox for combinatorial and swift generation of expression plasmids in yeast
Source: PLoS One. 2019 Aug 28;14(8):e0220694. doi: 10.1371/journal.pone.0220694 (PMC6713393; doi:10.1371/journal.pone.0220694)
Supplement: S2 File — All DNA sequences corresponding to the COSPLAY library of modules (see Table 3). (ZIP) [file pone.0220694.s003.zip]

Archive with 57 entries (56 files):
- pDV.gbk
- __MACOSX/
- __MACOSX/._pDV.gbk
- pMV1.gbk
- __MACOSX/._pMV1.gbk
- pMV10.gbk
- __MACOSX/._pMV10.gbk
- pMV12.gbk
- __MACOSX/._pMV12.gbk
- pMV13.gbk
- __MACOSX/._pMV13.gbk
- pMV14.gbk
- __MACOSX/._pMV14.gbk
- pMV16.gbk
- __MACOSX/._pMV16.gbk
- pMV17.gbk
- __MACOSX/._pMV17.gbk
- pMV18.gbk
- __MACOSX/._pMV18.gbk
- pMV19.gbk
- __MACOSX/._pMV19.gbk
- pMV2.gbk
- __MACOSX/._pMV2.gbk
- pMV20.gbk
- __MACOSX/._pMV20.gbk
- pMV21.gbk
- __MACOSX/._pMV21.gbk
- pMV22.gbk
- __MACOSX/._pMV22.gbk
- pMV23.gbk
- __MACOSX/._pMV23.gbk
- pMV3.gbk
- __MACOSX/._pMV3.gbk
- pMV4.gbk
- __MACOSX/._pMV4.gbk
- pMV42.gbk
- __MACOSX/._pMV42.gbk
- pMV44.gbk
- __MACOSX/._pMV44.gbk
- pMV45.gbk
- __MACOSX/._pMV45.gbk
- pMV46.gbk
- __MACOSX/._pMV46.gbk
- pMV47.gbk
- __MACOSX/._pMV47.gbk
- pMV48.gbk
- __MACOSX/._pMV48.gbk
- pMV5.gbk
- __MACOSX/._pMV5.gbk
- pMV6.gbk
- __MACOSX/._pMV6.gbk
- pMV7.gbk
- __MACOSX/._pMV7.gbk
- pMV8.gbk
- __MACOSX/._pMV8.gbk
- pUC57BsaI.gbk
- __MACOSX/._pUC57BsaI.gbk
