# Supplementary material for: COSPLAY: An expandable toolbox for combinatorial and swift generation of expression plasmids in yeast
Source: PLoS One. 2019 Aug 28;14(8):e0220694. doi: 10.1371/journal.pone.0220694 (PMC6713393; doi:10.1371/journal.pone.0220694)
Supplement: S2 File — All DNA sequences corresponding to the COSPLAY library of modules (see Table 3). (ZIP) [file pone.0220694.s003.zip › pDV.gbk]

LOCUS       Exported                2953 bp ds-DNA     circular SYN 20-JUN-2019
DEFINITION  Destination vector for modules assembly.
ACCESSION   .
VERSION     .
KEYWORDS    pDV
SOURCE      synthetic DNA construct
  ORGANISM  synthetic DNA construct
REFERENCE   1  (bases 1 to 2953)
  TITLE     A combinatorial toolbox for cloning-free assembly of expression 
            vectors in yeast
  JOURNAL   Unpublished
REFERENCE   2  (bases 1 to 2953)
  AUTHORS   .
  TITLE     Direct Submission
  JOURNAL   Exported Jun 20, 2019 from SnapGene Server 1.1.58
            http://www.snapgene.com
FEATURES             Location/Qualifiers
     source          1..2953
                     /organism="synthetic DNA construct"
                     /mol_type="other DNA"
     primer_bind     complement(29..51)
                     /label=pGEX 3'
                     /note="pGEX vectors, reverse primer"
     primer_bind     151..170
                     /label=pRS-marker
                     /note="pRS vectors, use to sequence yeast selectable 
                     marker"
     primer_bind     240..257
                     /label=M13 Forward
                     /note="In lacZ gene. Also called M13-F20 or M13 (-21) 
                     Forward"
     primer_bind     241..257
                     /label=M13 fwd
                     /note="common sequencing primer, one of multiple similar 
                     variants"
     promoter        307..354
                     /label=EM7 promoter
                     /note="synthetic bacterial promoter "
     primer_bind     complement(387..409)
                     /label=M13/pUC Forward
                     /note="In lacZ gene"
     primer_bind     complement(699..715)
                     /label=M13 rev
                     /note="common sequencing primer, one of multiple similar 
                     variants"
     primer_bind     complement(699..715)
                     /label=M13 Reverse
                     /note="In lacZ gene. Also called M13-rev"
     polyA_signal    823..944
                     /label=SV40 poly(A) signal
                     /note="SV40 polyadenylation signal"
     primer_bind     complement(860..879)
                     /label=SV40pA-R
                     /note="SV40 polyA, reverse primer"
     primer_bind     914..933
                     /label=EBV-rev
                     /note="SV40 polyA terminator, reverse primer"
     primer_bind     complement(946..968)
                     /label=M13/pUC Reverse
                     /note="In lacZ gene"
     protein_bind    957..973
                     /label=lac operator
                     /bound_moiety="lac repressor encoded by lacI"
                     /note="The lac repressor binds to the lac operator to 
                     inhibit transcription in E. coli. This inhibition can be 
                     relieved by adding lactose or 
                     isopropyl-beta-D-thiogalactopyranoside (IPTG)."
     promoter        complement(981..1011)
                     /label=lac promoter
                     /note="promoter for the E. coli lac operon"
     protein_bind    1026..1047
                     /label=CAP binding site
                     /bound_moiety="E. coli catabolite activator protein"
                     /note="CAP binding activates transcription in the presence 
                     of cAMP."
     primer_bind     complement(1164..1181)
                     /label=L4440
                     /note="L4440 vector, forward primer"
     rep_origin      complement(1335..1923)
                     /direction=LEFT
                     /label=ori
                     /note="high-copy-number ColE1/pMB1/pBR322/pUC origin of 
                     replication"
     primer_bind     complement(1415..1434)
                     /label=pBR322ori-F
                     /note="pBR322 origin, forward primer"
     CDS             complement(2094..2753)
                     /codon_start=1
                     /gene="cat"
                     /product="chloramphenicol acetyltransferase"
                     /label=CmR
                     /note="confers resistance to chloramphenicol"
                     /translation="MEKKITGYTTVDISQWHRKEHFEAFQSVAQCTYNQTVQLDITAFL
                     KTVKKNKHKFYPAFIHILARLMNAHPEFRMAMKDGELVIWDSVHPCYTVFHEQTETFSS
                     LWSEYHDDFRQFLHIYSQDVACYGENLAYFPKGFIENMFFVSANPWVSFTSFDLNVANM
                     DNFFAPVFTMGKYYTQGDKVLMPLAIQVHHAVCDGFHVGRMLNELQQYCDEWQGGA"
     primer_bind     2668..2687
                     /label=CAT-R
                     /note="Chloramphenicol resistance gene, reverse primer"
     promoter        complement(2754..2858)
                     /gene="bla"
                     /label=AmpR promoter
     primer_bind     2926..2944
                     /label=pBRforEco
                     /note="pBR322 vectors, upsteam of EcoRI site, forward 
                     primer"
ORIGIN
        1 tcgcgcgttt cggtgatgac ggtgaaaacc tctgacacat gcagctcccg gagacggtca
       61 cagcttgtct gtaagcggat gccgggagca gacaagcccg tcagggcgcg tcagcgggtg
      121 ttggcgggtg tcggggctgg cttaactatg cggcatcaga gcagattgta ctgagagtgc
      181 accatatgcg gtgtgaaata ccgcacagat gcgtaaggag aaaataccgc atcaggcgtt
      241 gtaaaacgac ggccagtgtc gacagatctc tagaggatcc gaattcgaag acaaatccag
      301 agacctgttg acaattaatc atcggcatag tatatcggca tagtataata cgacaaggtg
      361 aggaactaaa ccatgataga tcccgtcgtt ttacaacgtc gtgactggga aaaccctggc
      421 gttacccaac ttaatcgcct tgcagcacat ccccctttcg ccagctggcg taatagcgaa
      481 gaggcccgca ccgatcgccc ttcccaacag ttgcgcagcc tgaatggcga atggcgcttt
      541 gcctggtttc cggcaccaga agcggtgccg gaaagctggc tggagtgcga tcttcctgag
      601 gccgatactg tcgtcgtccc ctcaaactgg cagatgcacg gttacgatta aggtctcacc
      661 atttgtcttc tcgaggcggc cgcacgcgtg taatcatggt catagctgtt tcctgtgatc
      721 ataatcagcc ataccacatt tgtagaggtt ttacttgctt taaaaaacct cccacacctc
      781 cccctgaacc tgaaacataa aatgaatgca attgttgttg ttaacttgtt tattgcagct
      841 tataatggtt acaaataaag caatagcatc acaaatttca caaataaagc atttttttca
      901 ctgcattcta gttgtggttt gtccaaactc atcaatgtat cttaacctgt gtgaaattgt
      961 tatccgctca caattccaca caacatacga gccggaagca taaagtgtaa agcctggggt
     1021 gcctaatgag tgagctaact cacattaatt gcgttgcgct cactgcccgc tttccagtcg
     1081 ggaaacctgt cgtgccagct gcattaatga atcggccaac gcgcggggag aggcggtttg
     1141 cgtattgggc gctcttccgc ttcctcgctc actgactcgc tgcgctcggt cgttcggctg
     1201 cggcgagcgg tatcagctca ctcaaaggcg gtaatacggt tatccacaga atcaggggat
     1261 aacgcaggaa agaacatgtg agcaaaaggc cagcaaaagg ccaggaaccg taaaaaggcc
     1321 gcgttgctgg cgtttttcca taggctccgc ccccctgacg agcatcacaa aaatcgacgc
     1381 tcaagtcaga ggtggcgaaa cccgacagga ctataaagat accaggcgtt tccccctgga
     1441 agctccctcg tgcgctctcc tgttccgacc ctgccgctta ccggatacct gtccgccttt
     1501 ctcccttcgg gaagcgtggc gctttctcat agctcacgct gtaggtatct cagttcggtg
     1561 taggtcgttc gctccaagct gggctgtgtg cacgaacccc ccgttcagcc cgaccgctgc
     1621 gccttatccg gtaactatcg tcttgagtcc aacccggtaa gacacgactt atcgccactg
     1681 gcagcagcca ctggtaacag gattagcaga gcgaggtatg taggcggtgc tacagagttc
     1741 ttgaagtggt ggcctaacta cggctacact agaagaacag tatttggtat ctgcgctctg
     1801 ctgaagccag ttaccttcgg aaaaagagtt ggtagctctt gatccggcaa acaaaccacc
     1861 gctggtagcg gtggtttttt tgtttgcaag cagcagatta cgcgcagaaa aaaaggatct
     1921 caagaagatc ctttgatctt ttctacgggg tctgacgctc agtggaacga aaactcacgt
     1981 taagggattt tggtcatgag attatcaaaa aggatcttca cctagatcct tttaaattaa
     2041 aaatgaagtt ttaaatcaat ctaaagtata tatgagtaaa cttggtctga cagttacgcc
     2101 ccgccctgcc actcatcgca gtactgttgt aattcattaa gcattctgcc gacatggaag
     2161 ccatcacaga cggcatgatg aacctgaatc gccagcggca tcagcacctt gtcgccttgc
     2221 gtataatatt tgcccatggt gaaaacgggg gcgaagaagt tgtccatatt ggccacgttt
     2281 aaatcaaaac tggtgaaact cacccaggga ttggctgaga cgaaaaacat attctcaata
     2341 aaccctttag ggaaataggc caggttttca ccgtaacacg ccacatcttg cgaatatatg
     2401 tgtagaaact gccggaaatc gtcgtggtat tcactccaga gcgatgaaaa cgtttcagtt
     2461 tgctcatgga aaacggtgta acaagggtga acactatccc atatcaccag ctcaccgtct
     2521 ttcattgcca tacggaattc cggatgagca ttcatcaggc gggcaagaat gtgaataaag
     2581 gccggataaa acttgtgctt atttttcttt acggtcttta aaaaggccgt aatatccagc
     2641 tgaacggtct ggttataggt acattgagca actgactgaa atgcctcaaa atgttcttta
     2701 cgatgccatt gggatatatc aacggtggta tatccagtga tttttttctc catactcttc
     2761 ctttttcaat attattgaag catttatcag ggttattgtc tcatgagcgg atacatattt
     2821 gaatgtattt agaaaaataa acaaataggg gttccgcgca catttccccg aaaagtgcca
     2881 cctgacgtct aagaaaccat tattatcatg acattaacct ataaaaatag gcgtatcacg
     2941 aggccctttc gtc
//
