# Supplementary material for: COSPLAY: An expandable toolbox for combinatorial and swift generation of expression plasmids in yeast
Source: PLoS One. 2019 Aug 28;14(8):e0220694. doi: 10.1371/journal.pone.0220694 (PMC6713393; doi:10.1371/journal.pone.0220694)
Supplement: S2 File — All DNA sequences corresponding to the COSPLAY library of modules (see Table 3). (ZIP) [file pone.0220694.s003.zip › pMV1.gbk]

LOCUS       Exported                3203 bp ds-DNA     circular SYN 21-JUN-2019
DEFINITION  Position 2 module- Gal1 promoter.
ACCESSION   .
VERSION     .
KEYWORDS    pMV1
SOURCE      synthetic DNA construct
  ORGANISM  synthetic DNA construct
REFERENCE   1  (bases 1 to 3203)
  TITLE     A combinatorial toolbox for cloning-free assembly of expression 
            vectors in yeast
  JOURNAL   Unpublished
REFERENCE   2  (bases 1 to 3203)
  AUTHORS   .
  TITLE     Direct Submission
  JOURNAL   Exported Jun 21, 2019 from SnapGene Server 1.1.58
            http://www.snapgene.com
FEATURES             Location/Qualifiers
     source          1..3203
                     /organism="synthetic DNA construct"
                     /mol_type="other DNA"
     primer_bind     complement(29..51)
                     /label=pGEX 3'
                     /note="pGEX vectors, reverse primer"
     primer_bind     151..170
                     /label=pRS-marker
                     /note="pRS vectors, use to sequence yeast selectable 
                     marker"
     primer_bind     364..386
                     /label=M13/pUC Forward
                     /note="In lacZ gene"
     primer_bind     378..395
                     /label=M13 Forward
                     /note="In lacZ gene. Also called M13-F20 or M13 (-21) 
                     Forward"
     primer_bind     379..395
                     /label=M13 fwd
                     /note="common sequencing primer, one of multiple similar 
                     variants"
     promoter        463..904
                     /gene="S. cerevisiae GAL1"
                     /label=GAL1 promoter
                     /note="inducible promoter, regulated by Gal4"
     protein_bind    463..580
                     /label=UAS
                     /bound_moiety="Gal4"
                     /note="upstream activating sequence mediating 
                     Gal4-dependent induction"
     primer_bind     875..898
                     /label=GAL1
                     /note="S. cerevisiae GAL1 promoter, forward primer"
     primer_bind     complement(982..998)
                     /label=M13 rev
                     /note="common sequencing primer, one of multiple similar 
                     variants"
     primer_bind     complement(982..998)
                     /label=M13 Reverse
                     /note="In lacZ gene. Also called M13-rev"
     primer_bind     complement(995..1017)
                     /label=M13/pUC Reverse
                     /note="In lacZ gene"
     protein_bind    1006..1022
                     /label=lac operator
                     /bound_moiety="lac repressor encoded by lacI"
                     /note="The lac repressor binds to the lac operator to 
                     inhibit transcription in E. coli. This inhibition can be 
                     relieved by adding lactose or 
                     isopropyl-beta-D-thiogalactopyranoside (IPTG)."
     promoter        complement(1030..1060)
                     /label=lac promoter
                     /note="promoter for the E. coli lac operon"
     protein_bind    1075..1096
                     /label=CAP binding site
                     /bound_moiety="E. coli catabolite activator protein"
                     /note="CAP binding activates transcription in the presence 
                     of cAMP."
     primer_bind     complement(1213..1230)
                     /label=L4440
                     /note="L4440 vector, forward primer"
     rep_origin      complement(1384..1972)
                     /direction=LEFT
                     /label=ori
                     /note="high-copy-number ColE1/pMB1/pBR322/pUC origin of 
                     replication"
     primer_bind     complement(1464..1483)
                     /label=pBR322ori-F
                     /note="pBR322 origin, forward primer"
     CDS             complement(2143..3003)
                     /codon_start=1
                     /gene="bla"
                     /product="beta-lactamase"
                     /label=AmpR
                     /note="confers resistance to ampicillin, carbenicillin, and
                     related antibiotics"
                     /translation="MSIQHFRVALIPFFAAFCLPVFAHPETLVKVKDAEDQLGARVGYI
                     ELDLNSGKILESFRPEERFPMMSTFKVLLCGAVLSRIDAGQEQLGRRIHYSQNDLVEYS
                     PVTEKHLTDGMTVRELCSAAITMSDNTAANLLLTTIGGPKELTAFLHNMGDHVTRLDRW
                     EPELNEAIPNDERDTTMPVAMATTLRKLLTGELLTLASRQQLIDWMEADKVAGPLLRSA
                     LPAGWFIADKSGAGERGFRGIIAALGPDGKPSRIVVIYTTGSQATMDERNRQIAEIGAS
                     LIKHW"
     primer_bind     2766..2785
                     /label=Amp-R
                     /note="Ampicillin resistance gene, reverse primer"
     promoter        complement(3004..3108)
                     /gene="bla"
                     /label=AmpR promoter
     primer_bind     3176..3194
                     /label=pBRforEco
                     /note="pBR322 vectors, upsteam of EcoRI site, forward 
                     primer"
ORIGIN
        1 tcgcgcgttt cggtgatgac ggtgaaaacc tctgacacat gcagctcccg gagacggtca
       61 cagcttgtct gtaagcggat gccgggagca gacaagcccg tcagggcgcg tcagcgggtg
      121 ttggcgggtg tcggggctgg cttaactatg cggcatcaga gcagattgta ctgagagtgc
      181 accatatgcg gtgtgaaata ccgcacagat gcgtaaggag aaaataccgc atcaggcgcc
      241 attcgccatt caggctgcgc aactgttggg aagggcgatc ggtgcgggcc tcttcgctat
      301 tacgccagct ggcgaaaggg ggatgtgctg caaggcgatt aagttgggta acgccagggt
      361 tttcccagtc acgacgttgt aaaacgacgg ccagtgaatt cgagctcggt acctcgcgaa
      421 tgcatctaga tatcggatcc cggtctcgta tgagctctag tacggattag aagccgccga
      481 gcgggtgaca gccctccgaa ggaagactct cctccgtgcg tcctcgtctt caccggtcgc
      541 gttcctgaaa cgcagatgtg cctcgcgccg cactgctccg aacaataaag attctacaat
      601 actagctttt atggttatga agaggaaaaa ttggcagtaa cctggcccca caaaccttca
      661 aatgaacgaa tcaaattaac aaccatagga tgataatgcg attagttttt tagccttatt
      721 tctggggtaa ttaatcagcg aagcgatgat ttttgatcta ttaacagata tataaatgca
      781 aaaactgcat aaccacttta actaatactt tcaacatttt cggtttgtat tacttcttat
      841 tcaaatgtaa taaaagtatc aacaaaaaat tgttaatata cctctatact ttaacgtcaa
      901 ggagaaaaaa ccccggattc taggaacaga gaccgggccc gtcgactgca gaggcctgca
      961 tgcaagcttg gcgtaatcat ggtcatagct gtttcctgtg tgaaattgtt atccgctcac
     1021 aattccacac aacatacgag ccggaagcat aaagtgtaaa gcctggggtg cctaatgagt
     1081 gagctaactc acattaattg cgttgcgctc actgcccgct ttccagtcgg gaaacctgtc
     1141 gtgccagctg cattaatgaa tcggccaacg cgcggggaga ggcggtttgc gtattgggcg
     1201 ctcttccgct tcctcgctca ctgactcgct gcgctcggtc gttcggctgc ggcgagcggt
     1261 atcagctcac tcaaaggcgg taatacggtt atccacagaa tcaggggata acgcaggaaa
     1321 gaacatgtga gcaaaaggcc agcaaaaggc caggaaccgt aaaaaggccg cgttgctggc
     1381 gtttttccat aggctccgcc cccctgacga gcatcacaaa aatcgacgct caagtcagag
     1441 gtggcgaaac ccgacaggac tataaagata ccaggcgttt ccccctggaa gctccctcgt
     1501 gcgctctcct gttccgaccc tgccgcttac cggatacctg tccgcctttc tcccttcggg
     1561 aagcgtggcg ctttctcata gctcacgctg taggtatctc agttcggtgt aggtcgttcg
     1621 ctccaagctg ggctgtgtgc acgaaccccc cgttcagccc gaccgctgcg ccttatccgg
     1681 taactatcgt cttgagtcca acccggtaag acacgactta tcgccactgg cagcagccac
     1741 tggtaacagg attagcagag cgaggtatgt aggcggtgct acagagttct tgaagtggtg
     1801 gcctaactac ggctacacta gaagaacagt atttggtatc tgcgctctgc tgaagccagt
     1861 taccttcgga aaaagagttg gtagctcttg atccggcaaa caaaccaccg ctggtagcgg
     1921 tggttttttt gtttgcaagc agcagattac gcgcagaaaa aaaggatctc aagaagatcc
     1981 tttgatcttt tctacggggt ctgacgctca gtggaacgaa aactcacgtt aagggatttt
     2041 ggtcatgaga ttatcaaaaa ggatcttcac ctagatcctt ttaaattaaa aatgaagttt
     2101 taaatcaatc taaagtatat atgagtaaac ttggtctgac agttaccaat gcttaatcag
     2161 tgaggcacct atctcagcga tctgtctatt tcgttcatcc atagttgcct gactccccgt
     2221 cgtgtagata actacgatac gggagggctt accatctggc cccagtgctg caatgatacc
     2281 gcgaaaccca cgctcaccgg ctccagattt atcagcaata aaccagccag ccggaagggc
     2341 cgagcgcaga agtggtcctg caactttatc cgcctccatc cagtctatta attgttgccg
     2401 ggaagctaga gtaagtagtt cgccagttaa tagtttgcgc aacgttgttg ccattgctac
     2461 aggcatcgtg gtgtcacgct cgtcgtttgg tatggcttca ttcagctccg gttcccaacg
     2521 atcaaggcga gttacatgat cccccatgtt gtgcaaaaaa gcggttagct ccttcggtcc
     2581 tccgatcgtt gtcagaagta agttggccgc agtgttatca ctcatggtta tggcagcact
     2641 gcataattct cttactgtca tgccatccgt aagatgcttt tctgtgactg gtgagtactc
     2701 aaccaagtca ttctgagaat agtgtatgcg gcgaccgagt tgctcttgcc cggcgtcaat
     2761 acgggataat accgcgccac atagcagaac tttaaaagtg ctcatcattg gaaaacgttc
     2821 ttcggggcga aaactctcaa ggatcttacc gctgttgaga tccagttcga tgtaacccac
     2881 tcgtgcaccc aactgatctt cagcatcttt tactttcacc agcgtttctg ggtgagcaaa
     2941 aacaggaagg caaaatgccg caaaaaaggg aataagggcg acacggaaat gttgaatact
     3001 catactcttc ctttttcaat attattgaag catttatcag ggttattgtc tcatgagcgg
     3061 atacatattt gaatgtattt agaaaaataa acaaataggg gttccgcgca catttccccg
     3121 aaaagtgcca cctgacgtct aagaaaccat tattatcatg acattaacct ataaaaatag
     3181 gcgtatcacg aggccctttc gtc
//
