# Supplementary material for: COSPLAY: An expandable toolbox for combinatorial and swift generation of expression plasmids in yeast
Source: PLoS One. 2019 Aug 28;14(8):e0220694. doi: 10.1371/journal.pone.0220694 (PMC6713393; doi:10.1371/journal.pone.0220694)
Supplement: S2 File — All DNA sequences corresponding to the COSPLAY library of modules (see Table 3). (ZIP) [file pone.0220694.s003.zip › pMV10.gbk]

LOCUS       Exported                3846 bp ds-DNA     circular SYN 21-JUN-2019
DEFINITION  Position 6 module- URA3.
ACCESSION   .
VERSION     .
KEYWORDS    pMV10
SOURCE      synthetic DNA construct
  ORGANISM  synthetic DNA construct
REFERENCE   1  (bases 1 to 3846)
  TITLE     A combinatorial toolbox for cloning-free assembly of expression 
            vectors in yeast
  JOURNAL   Unpublished
REFERENCE   2  (bases 1 to 3846)
  AUTHORS   .
  TITLE     Direct Submission
  JOURNAL   Exported Jun 21, 2019 from SnapGene Server 1.1.58
            http://www.snapgene.com
FEATURES             Location/Qualifiers
     source          1..3846
                     /organism="synthetic DNA construct"
                     /mol_type="other DNA"
     primer_bind     complement(29..51)
                     /label=pGEX 3'
                     /note="pGEX vectors, reverse primer"
     primer_bind     151..170
                     /label=pRS-marker
                     /note="pRS vectors, use to sequence yeast selectable 
                     marker"
     primer_bind     364..386
                     /label=M13/pUC Forward
                     /note="In lacZ gene"
     primer_bind     378..395
                     /label=M13 Forward
                     /note="In lacZ gene. Also called M13-F20 or M13 (-21) 
                     Forward"
     primer_bind     379..395
                     /label=M13 fwd
                     /note="common sequencing primer, one of multiple similar 
                     variants"
     promoter        468..683
                     /gene="S. cerevisiae URA3"
                     /label=URA3 promoter
     CDS             684..1487
                     /codon_start=1
                     /gene="S. cerevisiae URA3"
                     /product="orotidine-5'-phosphate decarboxylase, required 
                     for uracil biosynthesis"
                     /label=URA3
                     /note="yeast auxotrophic marker, counterselectable with 
                     5-fluoroorotic acid (5-FOA)"
                     /translation="MSKATYKERAATHPSPVAAKLFNIMHEKQTNLCASLDVRTTKELL
                     ELVEALGPKICLLKTHVDILTDFSMEGTVKPLKALSAKYNFLLFEDRKFADIGNTVKLQ
                     YSAGVYRIAEWADITNAHGVVGPGIVSGLKQAAEEVTKEPRGLLMLAELSCKGSLSTGE
                     YTKGTVDIAKSDKDFVIGFIAQRDMGGRDEGYDWLIMTPGVGLDDKGDALGQQYRTVDD
                     VVSTGSDIIIVGRGLFAKGRDAKVEGERYRKAGWEAYLRRCGQQN"
     primer_bind     complement(1625..1641)
                     /label=M13 rev
                     /note="common sequencing primer, one of multiple similar 
                     variants"
     primer_bind     complement(1625..1641)
                     /label=M13 Reverse
                     /note="In lacZ gene. Also called M13-rev"
     primer_bind     complement(1638..1660)
                     /label=M13/pUC Reverse
                     /note="In lacZ gene"
     protein_bind    1649..1665
                     /label=lac operator
                     /bound_moiety="lac repressor encoded by lacI"
                     /note="The lac repressor binds to the lac operator to 
                     inhibit transcription in E. coli. This inhibition can be 
                     relieved by adding lactose or 
                     isopropyl-beta-D-thiogalactopyranoside (IPTG)."
     promoter        complement(1673..1703)
                     /label=lac promoter
                     /note="promoter for the E. coli lac operon"
     protein_bind    1718..1739
                     /label=CAP binding site
                     /bound_moiety="E. coli catabolite activator protein"
                     /note="CAP binding activates transcription in the presence 
                     of cAMP."
     primer_bind     complement(1856..1873)
                     /label=L4440
                     /note="L4440 vector, forward primer"
     rep_origin      complement(2027..2615)
                     /direction=LEFT
                     /label=ori
                     /note="high-copy-number ColE1/pMB1/pBR322/pUC origin of 
                     replication"
     primer_bind     complement(2107..2126)
                     /label=pBR322ori-F
                     /note="pBR322 origin, forward primer"
     CDS             complement(2786..3646)
                     /codon_start=1
                     /gene="bla"
                     /product="beta-lactamase"
                     /label=AmpR
                     /note="confers resistance to ampicillin, carbenicillin, and
                     related antibiotics"
                     /translation="MSIQHFRVALIPFFAAFCLPVFAHPETLVKVKDAEDQLGARVGYI
                     ELDLNSGKILESFRPEERFPMMSTFKVLLCGAVLSRIDAGQEQLGRRIHYSQNDLVEYS
                     PVTEKHLTDGMTVRELCSAAITMSDNTAANLLLTTIGGPKELTAFLHNMGDHVTRLDRW
                     EPELNEAIPNDERDTTMPVAMATTLRKLLTGELLTLASRQQLIDWMEADKVAGPLLRSA
                     LPAGWFIADKSGAGERGFRGIIAALGPDGKPSRIVVIYTTGSQATMDERNRQIAEIGAS
                     LIKHW"
     primer_bind     3409..3428
                     /label=Amp-R
                     /note="Ampicillin resistance gene, reverse primer"
     promoter        complement(3647..3751)
                     /gene="bla"
                     /label=AmpR promoter
     primer_bind     3819..3837
                     /label=pBRforEco
                     /note="pBR322 vectors, upsteam of EcoRI site, forward 
                     primer"
ORIGIN
        1 tcgcgcgttt cggtgatgac ggtgaaaacc tctgacacat gcagctcccg gagacggtca
       61 cagcttgtct gtaagcggat gccgggagca gacaagcccg tcagggcgcg tcagcgggtg
      121 ttggcgggtg tcggggctgg cttaactatg cggcatcaga gcagattgta ctgagagtgc
      181 accatatgcg gtgtgaaata ccgcacagat gcgtaaggag aaaataccgc atcaggcgcc
      241 attcgccatt caggctgcgc aactgttggg aagggcgatc ggtgcgggcc tcttcgctat
      301 tacgccagct ggcgaaaggg ggatgtgctg caaggcgatt aagttgggta acgccagggt
      361 tttcccagtc acgacgttgt aaaacgacgg ccagtgaatt cgagctcggt acctcgcgaa
      421 tgcatctaga tatcggatcc cggtctcgag caaccacagc ttttcaattc aattcatcat
      481 ttttttttta ttcttttttt tgatttcggt ttctttgaaa tttttttgat tcggtaatct
      541 ccgaacagaa ggaagaacga aggaaggagc acagacttag attggtatat atacgcatat
      601 gtagtgttga agaaacatga aattgcccag tattcttaac ccaactgcac agaacaaaaa
      661 cctgcaggaa acgaagataa atcatgtcga aagctacata taaggaacgt gctgctactc
      721 atcctagtcc tgttgctgcc aagctattta atatcatgca cgaaaagcaa acaaacttgt
      781 gtgcttcatt ggatgttcgt accaccaagg aattactgga gttagttgaa gcattaggtc
      841 ccaaaatttg tttactaaaa acacatgtgg atatcttgac tgatttttcc atggagggca
      901 cagttaagcc gctaaaggca ttatccgcca agtacaattt tttactcttc gaagacagaa
      961 aatttgctga cattggtaat acagtcaaat tgcagtactc tgcgggtgta tacagaatag
     1021 cagaatgggc agacattacg aatgcacacg gtgtggtggg cccaggtatt gttagcggtt
     1081 tgaagcaggc ggcagaagaa gtaacaaagg aacctagagg ccttttgatg ttagcagaat
     1141 tgtcatgcaa gggctcccta tctactggag aatatactaa gggtactgtt gacattgcga
     1201 agagcgacaa agattttgtt atcggcttta ttgctcaaag agacatgggt ggaagagatg
     1261 aaggttacga ttggttgatt atgacacccg gtgtgggttt agatgacaag ggagacgcat
     1321 tgggtcaaca gtatagaacc gtggatgatg tggtgtctac aggatctgac attattattg
     1381 ttggaagagg actatttgca aagggaaggg atgctaaggt agagggtgaa cgttacagaa
     1441 aagcaggctg ggaagcatat ttgagaagat gcggccagca aaactaaaaa actgtattat
     1501 aagtaaatgc atgtatacta aactcacaaa ttagagcttc aatttaatta tatcagttat
     1561 taccctccat agagaccggg cccgtcgact gcagaggcct gcatgcaagc ttggcgtaat
     1621 catggtcata gctgtttcct gtgtgaaatt gttatccgct cacaattcca cacaacatac
     1681 gagccggaag cataaagtgt aaagcctggg gtgcctaatg agtgagctaa ctcacattaa
     1741 ttgcgttgcg ctcactgccc gctttccagt cgggaaacct gtcgtgccag ctgcattaat
     1801 gaatcggcca acgcgcgggg agaggcggtt tgcgtattgg gcgctcttcc gcttcctcgc
     1861 tcactgactc gctgcgctcg gtcgttcggc tgcggcgagc ggtatcagct cactcaaagg
     1921 cggtaatacg gttatccaca gaatcagggg ataacgcagg aaagaacatg tgagcaaaag
     1981 gccagcaaaa ggccaggaac cgtaaaaagg ccgcgttgct ggcgtttttc cataggctcc
     2041 gcccccctga cgagcatcac aaaaatcgac gctcaagtca gaggtggcga aacccgacag
     2101 gactataaag ataccaggcg tttccccctg gaagctccct cgtgcgctct cctgttccga
     2161 ccctgccgct taccggatac ctgtccgcct ttctcccttc gggaagcgtg gcgctttctc
     2221 atagctcacg ctgtaggtat ctcagttcgg tgtaggtcgt tcgctccaag ctgggctgtg
     2281 tgcacgaacc ccccgttcag cccgaccgct gcgccttatc cggtaactat cgtcttgagt
     2341 ccaacccggt aagacacgac ttatcgccac tggcagcagc cactggtaac aggattagca
     2401 gagcgaggta tgtaggcggt gctacagagt tcttgaagtg gtggcctaac tacggctaca
     2461 ctagaagaac agtatttggt atctgcgctc tgctgaagcc agttaccttc ggaaaaagag
     2521 ttggtagctc ttgatccggc aaacaaacca ccgctggtag cggtggtttt tttgtttgca
     2581 agcagcagat tacgcgcaga aaaaaaggat ctcaagaaga tcctttgatc ttttctacgg
     2641 ggtctgacgc tcagtggaac gaaaactcac gttaagggat tttggtcatg agattatcaa
     2701 aaaggatctt cacctagatc cttttaaatt aaaaatgaag ttttaaatca atctaaagta
     2761 tatatgagta aacttggtct gacagttacc aatgcttaat cagtgaggca cctatctcag
     2821 cgatctgtct atttcgttca tccatagttg cctgactccc cgtcgtgtag ataactacga
     2881 tacgggaggg cttaccatct ggccccagtg ctgcaatgat accgcgaaac ccacgctcac
     2941 cggctccaga tttatcagca ataaaccagc cagccggaag ggccgagcgc agaagtggtc
     3001 ctgcaacttt atccgcctcc atccagtcta ttaattgttg ccgggaagct agagtaagta
     3061 gttcgccagt taatagtttg cgcaacgttg ttgccattgc tacaggcatc gtggtgtcac
     3121 gctcgtcgtt tggtatggct tcattcagct ccggttccca acgatcaagg cgagttacat
     3181 gatcccccat gttgtgcaaa aaagcggtta gctccttcgg tcctccgatc gttgtcagaa
     3241 gtaagttggc cgcagtgtta tcactcatgg ttatggcagc actgcataat tctcttactg
     3301 tcatgccatc cgtaagatgc ttttctgtga ctggtgagta ctcaaccaag tcattctgag
     3361 aatagtgtat gcggcgaccg agttgctctt gcccggcgtc aatacgggat aataccgcgc
     3421 cacatagcag aactttaaaa gtgctcatca ttggaaaacg ttcttcgggg cgaaaactct
     3481 caaggatctt accgctgttg agatccagtt cgatgtaacc cactcgtgca cccaactgat
     3541 cttcagcatc ttttactttc accagcgttt ctgggtgagc aaaaacagga aggcaaaatg
     3601 ccgcaaaaaa gggaataagg gcgacacgga aatgttgaat actcatactc ttcctttttc
     3661 aatattattg aagcatttat cagggttatt gtctcatgag cggatacata tttgaatgta
     3721 tttagaaaaa taaacaaata ggggttccgc gcacatttcc ccgaaaagtg ccacctgacg
     3781 tctaagaaac cattattatc atgacattaa cctataaaaa taggcgtatc acgaggccct
     3841 ttcgtc
//
