# Supplementary material for: COSPLAY: An expandable toolbox for combinatorial and swift generation of expression plasmids in yeast
Source: PLoS One. 2019 Aug 28;14(8):e0220694. doi: 10.1371/journal.pone.0220694 (PMC6713393; doi:10.1371/journal.pone.0220694)
Supplement: S2 File — All DNA sequences corresponding to the COSPLAY library of modules (see Table 3). (ZIP) [file pone.0220694.s003.zip › pMV13.gbk]

LOCUS       Exported                3236 bp ds-DNA     circular SYN 20-JUN-2019
DEFINITION  Position 1 module- CEN (Centromeric).
ACCESSION   .
VERSION     .
KEYWORDS    pMV13
SOURCE      synthetic DNA construct
  ORGANISM  synthetic DNA construct
REFERENCE   1  (bases 1 to 3236)
  TITLE     A combinatorial toolbox for cloning-free assembly of expression 
            vectors in yeast
  JOURNAL   Unpublished
REFERENCE   2  (bases 1 to 3236)
  AUTHORS   .
  TITLE     Direct Submission
  JOURNAL   Exported Jun 20, 2019 from SnapGene Server 1.1.58
            http://www.snapgene.com
FEATURES             Location/Qualifiers
     source          1..3236
                     /organism="synthetic DNA construct"
                     /mol_type="other DNA"
     primer_bind     complement(29..51)
                     /label=pGEX 3'
                     /note="pGEX vectors, reverse primer"
     primer_bind     151..170
                     /label=pRS-marker
                     /note="pRS vectors, use to sequence yeast selectable 
                     marker"
     primer_bind     364..386
                     /label=M13/pUC Forward
                     /note="In lacZ gene"
     primer_bind     378..395
                     /label=M13 Forward
                     /note="In lacZ gene. Also called M13-F20 or M13 (-21) 
                     Forward"
     primer_bind     379..395
                     /label=M13 fwd
                     /note="common sequencing primer, one of multiple similar 
                     variants"
     misc_feature    453..956
                     /label=CEN/ARS
                     /note="S. cerevisiae CEN6 centromere fused to an 
                     autonomously replicating sequence"
     primer_bind     complement(1015..1031)
                     /label=M13 rev
                     /note="common sequencing primer, one of multiple similar 
                     variants"
     primer_bind     complement(1015..1031)
                     /label=M13 Reverse
                     /note="In lacZ gene. Also called M13-rev"
     primer_bind     complement(1028..1050)
                     /label=M13/pUC Reverse
                     /note="In lacZ gene"
     protein_bind    1039..1055
                     /label=lac operator
                     /bound_moiety="lac repressor encoded by lacI"
                     /note="The lac repressor binds to the lac operator to 
                     inhibit transcription in E. coli. This inhibition can be 
                     relieved by adding lactose or 
                     isopropyl-beta-D-thiogalactopyranoside (IPTG)."
     promoter        complement(1063..1093)
                     /label=lac promoter
                     /note="promoter for the E. coli lac operon"
     protein_bind    1108..1129
                     /label=CAP binding site
                     /bound_moiety="E. coli catabolite activator protein"
                     /note="CAP binding activates transcription in the presence 
                     of cAMP."
     primer_bind     complement(1246..1263)
                     /label=L4440
                     /note="L4440 vector, forward primer"
     rep_origin      complement(1417..2005)
                     /direction=LEFT
                     /label=ori
                     /note="high-copy-number ColE1/pMB1/pBR322/pUC origin of 
                     replication"
     primer_bind     complement(1497..1516)
                     /label=pBR322ori-F
                     /note="pBR322 origin, forward primer"
     CDS             complement(2176..3036)
                     /codon_start=1
                     /gene="bla"
                     /product="beta-lactamase"
                     /label=AmpR
                     /note="confers resistance to ampicillin, carbenicillin, and
                     related antibiotics"
                     /translation="MSIQHFRVALIPFFAAFCLPVFAHPETLVKVKDAEDQLGARVGYI
                     ELDLNSGKILESFRPEERFPMMSTFKVLLCGAVLSRIDAGQEQLGRRIHYSQNDLVEYS
                     PVTEKHLTDGMTVRELCSAAITMSDNTAANLLLTTIGGPKELTAFLHNMGDHVTRLDRW
                     EPELNEAIPNDERDTTMPVAMATTLRKLLTGELLTLASRQQLIDWMEADKVAGPLLRSA
                     LPAGWFIADKSGAGERGFRGIIAALGPDGKPSRIVVIYTTGSQATMDERNRQIAEIGAS
                     LIKHW"
     primer_bind     2799..2818
                     /label=Amp-R
                     /note="Ampicillin resistance gene, reverse primer"
     promoter        complement(3037..3141)
                     /gene="bla"
                     /label=AmpR promoter
     primer_bind     3209..3227
                     /label=pBRforEco
                     /note="pBR322 vectors, upsteam of EcoRI site, forward 
                     primer"
ORIGIN
        1 tcgcgcgttt cggtgatgac ggtgaaaacc tctgacacat gcagctcccg gagacggtca
       61 cagcttgtct gtaagcggat gccgggagca gacaagcccg tcagggcgcg tcagcgggtg
      121 ttggcgggtg tcggggctgg cttaactatg cggcatcaga gcagattgta ctgagagtgc
      181 accatatgcg gtgtgaaata ccgcacagat gcgtaaggag aaaataccgc atcaggcgcc
      241 attcgccatt caggctgcgc aactgttggg aagggcgatc ggtgcgggcc tcttcgctat
      301 tacgccagct ggcgaaaggg ggatgtgctg caaggcgatt aagttgggta acgccagggt
      361 tttcccagtc acgacgttgt aaaacgacgg ccagtgaatt cgagctcggt acctcgcgaa
      421 tgcatctaga tatcggatcc cggtctcgat ccatcacgtg ctataaaaat aattataatt
      481 taaatttttt aatataaata tataaattaa aaatagaaag taaaaaaaga aattaaagaa
      541 aaaatagttt ttgttttccg aagatgtaaa agactctagg gggatcgcca acaaatacta
      601 ccttttatct tgctcttcct gctctcaggt attaatgccg aattgtttca tcttgtctgt
      661 gtagaagacc acacacgaaa atcctgtgat tttacatttt acttatcgtt aatcgaatgt
      721 atatctattt aatctgcttt tcttgtctaa taaatatata tgtaaagtac gctttttgtt
      781 gaaatttttt aaacctttgt ttattttttt ttcttcattc cgtaactctt ctaccttctt
      841 tatttacttt ctaaaatcca aatacaaaac ataaaaataa ataaacacag agtaaattcc
      901 caaattattc catcattaaa agatacgagg cgcgtgtaag ttacaggcaa gcgatctatg
      961 agagaccggg cccgtcgact gcagaggcct gcatgcaagc ttggcgtaat catggtcata
     1021 gctgtttcct gtgtgaaatt gttatccgct cacaattcca cacaacatac gagccggaag
     1081 cataaagtgt aaagcctggg gtgcctaatg agtgagctaa ctcacattaa ttgcgttgcg
     1141 ctcactgccc gctttccagt cgggaaacct gtcgtgccag ctgcattaat gaatcggcca
     1201 acgcgcgggg agaggcggtt tgcgtattgg gcgctcttcc gcttcctcgc tcactgactc
     1261 gctgcgctcg gtcgttcggc tgcggcgagc ggtatcagct cactcaaagg cggtaatacg
     1321 gttatccaca gaatcagggg ataacgcagg aaagaacatg tgagcaaaag gccagcaaaa
     1381 ggccaggaac cgtaaaaagg ccgcgttgct ggcgtttttc cataggctcc gcccccctga
     1441 cgagcatcac aaaaatcgac gctcaagtca gaggtggcga aacccgacag gactataaag
     1501 ataccaggcg tttccccctg gaagctccct cgtgcgctct cctgttccga ccctgccgct
     1561 taccggatac ctgtccgcct ttctcccttc gggaagcgtg gcgctttctc atagctcacg
     1621 ctgtaggtat ctcagttcgg tgtaggtcgt tcgctccaag ctgggctgtg tgcacgaacc
     1681 ccccgttcag cccgaccgct gcgccttatc cggtaactat cgtcttgagt ccaacccggt
     1741 aagacacgac ttatcgccac tggcagcagc cactggtaac aggattagca gagcgaggta
     1801 tgtaggcggt gctacagagt tcttgaagtg gtggcctaac tacggctaca ctagaagaac
     1861 agtatttggt atctgcgctc tgctgaagcc agttaccttc ggaaaaagag ttggtagctc
     1921 ttgatccggc aaacaaacca ccgctggtag cggtggtttt tttgtttgca agcagcagat
     1981 tacgcgcaga aaaaaaggat ctcaagaaga tcctttgatc ttttctacgg ggtctgacgc
     2041 tcagtggaac gaaaactcac gttaagggat tttggtcatg agattatcaa aaaggatctt
     2101 cacctagatc cttttaaatt aaaaatgaag ttttaaatca atctaaagta tatatgagta
     2161 aacttggtct gacagttacc aatgcttaat cagtgaggca cctatctcag cgatctgtct
     2221 atttcgttca tccatagttg cctgactccc cgtcgtgtag ataactacga tacgggaggg
     2281 cttaccatct ggccccagtg ctgcaatgat accgcgaaac ccacgctcac cggctccaga
     2341 tttatcagca ataaaccagc cagccggaag ggccgagcgc agaagtggtc ctgcaacttt
     2401 atccgcctcc atccagtcta ttaattgttg ccgggaagct agagtaagta gttcgccagt
     2461 taatagtttg cgcaacgttg ttgccattgc tacaggcatc gtggtgtcac gctcgtcgtt
     2521 tggtatggct tcattcagct ccggttccca acgatcaagg cgagttacat gatcccccat
     2581 gttgtgcaaa aaagcggtta gctccttcgg tcctccgatc gttgtcagaa gtaagttggc
     2641 cgcagtgtta tcactcatgg ttatggcagc actgcataat tctcttactg tcatgccatc
     2701 cgtaagatgc ttttctgtga ctggtgagta ctcaaccaag tcattctgag aatagtgtat
     2761 gcggcgaccg agttgctctt gcccggcgtc aatacgggat aataccgcgc cacatagcag
     2821 aactttaaaa gtgctcatca ttggaaaacg ttcttcgggg cgaaaactct caaggatctt
     2881 accgctgttg agatccagtt cgatgtaacc cactcgtgca cccaactgat cttcagcatc
     2941 ttttactttc accagcgttt ctgggtgagc aaaaacagga aggcaaaatg ccgcaaaaaa
     3001 gggaataagg gcgacacgga aatgttgaat actcatactc ttcctttttc aatattattg
     3061 aagcatttat cagggttatt gtctcatgag cggatacata tttgaatgta tttagaaaaa
     3121 taaacaaata ggggttccgc gcacatttcc ccgaaaagtg ccacctgacg tctaagaaac
     3181 cattattatc atgacattaa cctataaaaa taggcgtatc acgaggccct ttcgtc
//
