# Supplementary material for: COSPLAY: An expandable toolbox for combinatorial and swift generation of expression plasmids in yeast
Source: PLoS One. 2019 Aug 28;14(8):e0220694. doi: 10.1371/journal.pone.0220694 (PMC6713393; doi:10.1371/journal.pone.0220694)
Supplement: S2 File — All DNA sequences corresponding to the COSPLAY library of modules (see Table 3). (ZIP) [file pone.0220694.s003.zip › pMV14.gbk]

LOCUS       Exported                4872 bp ds-DNA     circular SYN 20-JUN-2019
DEFINITION  Position 1 module -2 microns .
ACCESSION   .
VERSION     .
KEYWORDS    pMV14
SOURCE      synthetic DNA construct
  ORGANISM  synthetic DNA construct
REFERENCE   1  (bases 1 to 4872)
  TITLE     A combinatorial toolbox for cloning-free assembly of expression 
            vectors in yeast
  JOURNAL   Unpublished
REFERENCE   2  (bases 1 to 4872)
  AUTHORS   .
  TITLE     Direct Submission
  JOURNAL   Exported Jun 20, 2019 from SnapGene Server 1.1.58
            http://www.snapgene.com
FEATURES             Location/Qualifiers
     source          1..4872
                     /organism="synthetic DNA construct"
                     /mol_type="other DNA"
     primer_bind     complement(29..51)
                     /label=pGEX 3'
                     /note="pGEX vectors, reverse primer"
     primer_bind     151..170
                     /label=pRS-marker
                     /note="pRS vectors, use to sequence yeast selectable 
                     marker"
     primer_bind     364..386
                     /label=M13/pUC Forward
                     /note="In lacZ gene"
     primer_bind     378..395
                     /label=M13 Forward
                     /note="In lacZ gene. Also called M13-F20 or M13 (-21) 
                     Forward"
     primer_bind     379..395
                     /label=M13 fwd
                     /note="common sequencing primer, one of multiple similar 
                     variants"
     rep_origin      1012..2354
                     /label=2u ori
                     /note="yeast 2u plasmid origin of replication"
     protein_bind    complement(1975..2022)
                     /label=FRT
                     /bound_moiety="FLP recombinase from the Saccharomyces 
                     cerevisiae 2u plasmid"
                     /note="FLP-mediated recombination occurs in the 8-bp core 
                     sequence TCTAGAAA (Turan and Bode, 2011)."
     primer_bind     complement(2651..2667)
                     /label=M13 rev
                     /note="common sequencing primer, one of multiple similar 
                     variants"
     primer_bind     complement(2651..2667)
                     /label=M13 Reverse
                     /note="In lacZ gene. Also called M13-rev"
     primer_bind     complement(2664..2686)
                     /label=M13/pUC Reverse
                     /note="In lacZ gene"
     protein_bind    2675..2691
                     /label=lac operator
                     /bound_moiety="lac repressor encoded by lacI"
                     /note="The lac repressor binds to the lac operator to 
                     inhibit transcription in E. coli. This inhibition can be 
                     relieved by adding lactose or 
                     isopropyl-beta-D-thiogalactopyranoside (IPTG)."
     promoter        complement(2699..2729)
                     /label=lac promoter
                     /note="promoter for the E. coli lac operon"
     protein_bind    2744..2765
                     /label=CAP binding site
                     /bound_moiety="E. coli catabolite activator protein"
                     /note="CAP binding activates transcription in the presence 
                     of cAMP."
     primer_bind     complement(2882..2899)
                     /label=L4440
                     /note="L4440 vector, forward primer"
     rep_origin      complement(3053..3641)
                     /direction=LEFT
                     /label=ori
                     /note="high-copy-number ColE1/pMB1/pBR322/pUC origin of 
                     replication"
     primer_bind     complement(3133..3152)
                     /label=pBR322ori-F
                     /note="pBR322 origin, forward primer"
     CDS             complement(3812..4672)
                     /codon_start=1
                     /gene="bla"
                     /product="beta-lactamase"
                     /label=AmpR
                     /note="confers resistance to ampicillin, carbenicillin, and
                     related antibiotics"
                     /translation="MSIQHFRVALIPFFAAFCLPVFAHPETLVKVKDAEDQLGARVGYI
                     ELDLNSGKILESFRPEERFPMMSTFKVLLCGAVLSRIDAGQEQLGRRIHYSQNDLVEYS
                     PVTEKHLTDGMTVRELCSAAITMSDNTAANLLLTTIGGPKELTAFLHNMGDHVTRLDRW
                     EPELNEAIPNDERDTTMPVAMATTLRKLLTGELLTLASRQQLIDWMEADKVAGPLLRSA
                     LPAGWFIADKSGAGERGFRGIIAALGPDGKPSRIVVIYTTGSQATMDERNRQIAEIGAS
                     LIKHW"
     primer_bind     4435..4454
                     /label=Amp-R
                     /note="Ampicillin resistance gene, reverse primer"
     promoter        complement(4673..4777)
                     /gene="bla"
                     /label=AmpR promoter
     primer_bind     4845..4863
                     /label=pBRforEco
                     /note="pBR322 vectors, upsteam of EcoRI site, forward 
                     primer"
ORIGIN
        1 tcgcgcgttt cggtgatgac ggtgaaaacc tctgacacat gcagctcccg gagacggtca
       61 cagcttgtct gtaagcggat gccgggagca gacaagcccg tcagggcgcg tcagcgggtg
      121 ttggcgggtg tcggggctgg cttaactatg cggcatcaga gcagattgta ctgagagtgc
      181 accatatgcg gtgtgaaata ccgcacagat gcgtaaggag aaaataccgc atcaggcgcc
      241 attcgccatt caggctgcgc aactgttggg aagggcgatc ggtgcgggcc tcttcgctat
      301 tacgccagct ggcgaaaggg ggatgtgctg caaggcgatt aagttgggta acgccagggt
      361 tttcccagtc acgacgttgt aaaacgacgg ccagtgaatt cgagctcggt acctcgcgaa
      421 tgcatctaga tatcggatcc cggtctcgat ccaattccac ggactataga ctatactagt
      481 atactccgtc tactgtacga tacacttccg ctcaggtcct tgtcctttaa cgaggcctta
      541 ccactctttt gttactctat tgatccagct cagcaaaggc agtgtgatct aagattctat
      601 cttcgcgatg tagtaaaact agctagaccg agaaagagac tagaaatgca aaaggcactt
      661 ctacaatggc tgccatcatt attatccgat gtgacgctgc agcttctcaa tgatattcga
      721 atacgctttg aggagataca gcctaatatc cgacaaactg ttttacagat ttacgatcgt
      781 acttgttacc catcattgaa ttttgaacat ccgaacctgg gagttttccc tgaaacagat
      841 agtatatttg aacctgtata ataatatata gtctagcgct ttacggaaga caatgtatgt
      901 atttcggttc ctggagaaac tattgcatct attgcatagg taatcttgca cgtcgcatcc
      961 ccggttcatt ttctgcgttt ccatcttgca cttcaatagc atatctttgt taacgaagca
     1021 tctgtgcttc attttgtaga acaaaaatgc aacgcgagag cgctaatttt tcaaacaaag
     1081 aatctgagct gcatttttac agaacagaaa tgcaacgcga aagcgctatt ttaccaacga
     1141 agaatctgtg cttcattttt gtaaaacaaa aatgcaacgc gagagcgcta atttttcaaa
     1201 caaagaatct gagctgcatt tttacagaac agaaatgcaa cgcgagagcg ctattttacc
     1261 aacaaagaat ctatacttct tttttgttct acaaaaatgc atcccgagag cgctattttt
     1321 ctaacaaagc atcttagatt actttttttc tcctttgtgc gctctataat gcagtctctt
     1381 gataactttt tgcactgtag gtccgttaag gttagaagaa ggctactttg gtgtctattt
     1441 tctcttccat aaaaaaagcc tgactccact tcccgcgttt actgattact agcgaagctg
     1501 cgggtgcatt ttttcaagat aaaggcatcc ccgattatat tctataccga tgtggattgc
     1561 gcatactttg tgaacagaaa gtgatagcgt tgatgattct tcattggtca gaaaattatg
     1621 aacggtttct tctattttgt ctctatatac tacgtatagg aaatgtttac attttcgtat
     1681 tgttttcgat tcactctatg aatagttctt actacaattt ttttgtctaa agagtaatac
     1741 tagagataaa cataaaaaat gtagaggtcg agtttagatg caagttcaag gagcgaaagg
     1801 tggatgggta ggttatatag ggatatagca cagagatata tagcaaagag atacttttga
     1861 gcaatgtttg tggaagcggt attcgcaata ttttagtagc tcgttacagt ccggtgcgtt
     1921 tttggttttt tgaaagtgcg tcttcagagc gcttttggtt ttcaaaagcg ctctgaagtt
     1981 cctatacttt ctagagaata ggaacttcgg aataggaact tcaaagcgtt tccgaaaacg
     2041 agcgcttccg aaaatgcaac gcgagctgcg cacatacagc tcactgttca cgtcgcacct
     2101 atatctgcgt gttgcctgta tatatatata catgagaaga acggcatagt gcgtgtttat
     2161 gcttaaatgc gtacttatat gcgtctattt atgtaggatg aaaggtagtc tagtacctcc
     2221 tgtgatatta tcccattcca tgcggggtat cgtatgcttc cttcagcact accctttagc
     2281 tgttctatat gctgccactc ctcaattgga ttagtctcat ccttcaatgc tatcatttcc
     2341 tttgatattg gatcatatgc atagtaccga gaaactagtg cgaagtagtg atcaggtatt
     2401 gctgttatct gatgagtata cgttgtcctg gccacggcag aagcacgctt atcgctccaa
     2461 tttcccacaa cattagtcaa ctccgttagg cccttcattg aaagaaatga ggtcatcaaa
     2521 tgtcttccaa tgtgagattt tgggccattt tttatagcaa agattgaata aggcgcattt
     2581 ttcttcaaag cttatgagag accgggcccg tcgactgcag aggcctgcat gcaagcttgg
     2641 cgtaatcatg gtcatagctg tttcctgtgt gaaattgtta tccgctcaca attccacaca
     2701 acatacgagc cggaagcata aagtgtaaag cctggggtgc ctaatgagtg agctaactca
     2761 cattaattgc gttgcgctca ctgcccgctt tccagtcggg aaacctgtcg tgccagctgc
     2821 attaatgaat cggccaacgc gcggggagag gcggtttgcg tattgggcgc tcttccgctt
     2881 cctcgctcac tgactcgctg cgctcggtcg ttcggctgcg gcgagcggta tcagctcact
     2941 caaaggcggt aatacggtta tccacagaat caggggataa cgcaggaaag aacatgtgag
     3001 caaaaggcca gcaaaaggcc aggaaccgta aaaaggccgc gttgctggcg tttttccata
     3061 ggctccgccc ccctgacgag catcacaaaa atcgacgctc aagtcagagg tggcgaaacc
     3121 cgacaggact ataaagatac caggcgtttc cccctggaag ctccctcgtg cgctctcctg
     3181 ttccgaccct gccgcttacc ggatacctgt ccgcctttct cccttcggga agcgtggcgc
     3241 tttctcatag ctcacgctgt aggtatctca gttcggtgta ggtcgttcgc tccaagctgg
     3301 gctgtgtgca cgaacccccc gttcagcccg accgctgcgc cttatccggt aactatcgtc
     3361 ttgagtccaa cccggtaaga cacgacttat cgccactggc agcagccact ggtaacagga
     3421 ttagcagagc gaggtatgta ggcggtgcta cagagttctt gaagtggtgg cctaactacg
     3481 gctacactag aagaacagta tttggtatct gcgctctgct gaagccagtt accttcggaa
     3541 aaagagttgg tagctcttga tccggcaaac aaaccaccgc tggtagcggt ggtttttttg
     3601 tttgcaagca gcagattacg cgcagaaaaa aaggatctca agaagatcct ttgatctttt
     3661 ctacggggtc tgacgctcag tggaacgaaa actcacgtta agggattttg gtcatgagat
     3721 tatcaaaaag gatcttcacc tagatccttt taaattaaaa atgaagtttt aaatcaatct
     3781 aaagtatata tgagtaaact tggtctgaca gttaccaatg cttaatcagt gaggcaccta
     3841 tctcagcgat ctgtctattt cgttcatcca tagttgcctg actccccgtc gtgtagataa
     3901 ctacgatacg ggagggctta ccatctggcc ccagtgctgc aatgataccg cgaaacccac
     3961 gctcaccggc tccagattta tcagcaataa accagccagc cggaagggcc gagcgcagaa
     4021 gtggtcctgc aactttatcc gcctccatcc agtctattaa ttgttgccgg gaagctagag
     4081 taagtagttc gccagttaat agtttgcgca acgttgttgc cattgctaca ggcatcgtgg
     4141 tgtcacgctc gtcgtttggt atggcttcat tcagctccgg ttcccaacga tcaaggcgag
     4201 ttacatgatc ccccatgttg tgcaaaaaag cggttagctc cttcggtcct ccgatcgttg
     4261 tcagaagtaa gttggccgca gtgttatcac tcatggttat ggcagcactg cataattctc
     4321 ttactgtcat gccatccgta agatgctttt ctgtgactgg tgagtactca accaagtcat
     4381 tctgagaata gtgtatgcgg cgaccgagtt gctcttgccc ggcgtcaata cgggataata
     4441 ccgcgccaca tagcagaact ttaaaagtgc tcatcattgg aaaacgttct tcggggcgaa
     4501 aactctcaag gatcttaccg ctgttgagat ccagttcgat gtaacccact cgtgcaccca
     4561 actgatcttc agcatctttt actttcacca gcgtttctgg gtgagcaaaa acaggaaggc
     4621 aaaatgccgc aaaaaaggga ataagggcga cacggaaatg ttgaatactc atactcttcc
     4681 tttttcaata ttattgaagc atttatcagg gttattgtct catgagcgga tacatatttg
     4741 aatgtattta gaaaaataaa caaatagggg ttccgcgcac atttccccga aaagtgccac
     4801 ctgacgtcta agaaaccatt attatcatga cattaaccta taaaaatagg cgtatcacga
     4861 ggccctttcg tc
//
