# Supplementary material for: COSPLAY: An expandable toolbox for combinatorial and swift generation of expression plasmids in yeast
Source: PLoS One. 2019 Aug 28;14(8):e0220694. doi: 10.1371/journal.pone.0220694 (PMC6713393; doi:10.1371/journal.pone.0220694)
Supplement: S2 File — All DNA sequences corresponding to the COSPLAY library of modules (see Table 3). (ZIP) [file pone.0220694.s003.zip › pMV16.gbk]

LOCUS       Exported                4967 bp ds-DNA     circular SYN 21-JUN-2019
DEFINITION  Position 6 module- LEU2.
ACCESSION   .
VERSION     .
KEYWORDS    pMV16
SOURCE      synthetic DNA construct
  ORGANISM  synthetic DNA construct
REFERENCE   1  (bases 1 to 4967)
  TITLE     A combinatorial toolbox for cloning-free assembly of expression 
            vectors in yeast
  JOURNAL   Unpublished
REFERENCE   2  (bases 1 to 4967)
  AUTHORS   .
  TITLE     Direct Submission
  JOURNAL   Exported Jun 21, 2019 from SnapGene Server 1.1.58
            http://www.snapgene.com
FEATURES             Location/Qualifiers
     source          1..4967
                     /organism="synthetic DNA construct"
                     /mol_type="other DNA"
     primer_bind     complement(29..51)
                     /label=pGEX 3'
                     /note="pGEX vectors, reverse primer"
     primer_bind     151..170
                     /label=pRS-marker
                     /note="pRS vectors, use to sequence yeast selectable 
                     marker"
     primer_bind     364..386
                     /label=M13/pUC Forward
                     /note="In lacZ gene"
     primer_bind     378..395
                     /label=M13 Forward
                     /note="In lacZ gene. Also called M13-F20 or M13 (-21) 
                     Forward"
     primer_bind     379..395
                     /label=M13 fwd
                     /note="common sequencing primer, one of multiple similar 
                     variants"
     CDS             complement(929..2023)
                     /codon_start=1
                     /gene="S. cerevisiae LEU2"
                     /product="3-isopropylmalate dehydrogenase, required for 
                     leucine biosynthesis"
                     /label=LEU2
                     /note="yeast auxotrophic marker"
                     /translation="MSAPKKIVVLPGDHVGQEITAEAIKVLKAISDVRSNVKFDFENHL
                     IGGAAIDATGVPLPDEALEASKKVDAVLLGAVGGPKWGTGSVRPEQGLLKIRKELQLYA
                     NLRPCNFASDSLLDLSPIKPQFAKGTDFVVVRELVGGIYFGKRKEDDGDGVAWDSEQYT
                     VPEVQRITRMAAFMALQHEPPLPIWSLDKANVLASSRLWRKTVEETIKNEFPTLKVQHQ
                     LIDSAAMILVKNPTHLNGIIITSNMFGDIISDEASVIPGSLGLLPSASLASLPDKNTAF
                     GLYEPCHGSAPDLPKNKVDPIATILSAAMMLKLSLNLPEEGKAIEDAVKKVLDAGIRTG
                     DLGGSNSTTEVGDAVAEEVKKILA"
     promoter        complement(2036..2440)
                     /gene="S. cerevisiae LEU2"
                     /label=LEU2 promoter
     primer_bind     complement(2746..2762)
                     /label=M13 rev
                     /note="common sequencing primer, one of multiple similar 
                     variants"
     primer_bind     complement(2746..2762)
                     /label=M13 Reverse
                     /note="In lacZ gene. Also called M13-rev"
     primer_bind     complement(2759..2781)
                     /label=M13/pUC Reverse
                     /note="In lacZ gene"
     protein_bind    2770..2786
                     /label=lac operator
                     /bound_moiety="lac repressor encoded by lacI"
                     /note="The lac repressor binds to the lac operator to 
                     inhibit transcription in E. coli. This inhibition can be 
                     relieved by adding lactose or 
                     isopropyl-beta-D-thiogalactopyranoside (IPTG)."
     promoter        complement(2794..2824)
                     /label=lac promoter
                     /note="promoter for the E. coli lac operon"
     protein_bind    2839..2860
                     /label=CAP binding site
                     /bound_moiety="E. coli catabolite activator protein"
                     /note="CAP binding activates transcription in the presence 
                     of cAMP."
     primer_bind     complement(2977..2994)
                     /label=L4440
                     /note="L4440 vector, forward primer"
     rep_origin      complement(3148..3736)
                     /direction=LEFT
                     /label=ori
                     /note="high-copy-number ColE1/pMB1/pBR322/pUC origin of 
                     replication"
     primer_bind     complement(3228..3247)
                     /label=pBR322ori-F
                     /note="pBR322 origin, forward primer"
     CDS             complement(3907..4767)
                     /codon_start=1
                     /gene="bla"
                     /product="beta-lactamase"
                     /label=AmpR
                     /note="confers resistance to ampicillin, carbenicillin, and
                     related antibiotics"
                     /translation="MSIQHFRVALIPFFAAFCLPVFAHPETLVKVKDAEDQLGARVGYI
                     ELDLNSGKILESFRPEERFPMMSTFKVLLCGAVLSRIDAGQEQLGRRIHYSQNDLVEYS
                     PVTEKHLTDGMTVRELCSAAITMSDNTAANLLLTTIGGPKELTAFLHNMGDHVTRLDRW
                     EPELNEAIPNDERDTTMPVAMATTLRKLLTGELLTLASRQQLIDWMEADKVAGPLLRSA
                     LPAGWFIADKSGAGERGFRGIIAALGPDGKPSRIVVIYTTGSQATMDERNRQIAEIGAS
                     LIKHW"
     primer_bind     4530..4549
                     /label=Amp-R
                     /note="Ampicillin resistance gene, reverse primer"
     promoter        complement(4768..4872)
                     /gene="bla"
                     /label=AmpR promoter
     primer_bind     4940..4958
                     /label=pBRforEco
                     /note="pBR322 vectors, upsteam of EcoRI site, forward 
                     primer"
ORIGIN
        1 tcgcgcgttt cggtgatgac ggtgaaaacc tctgacacat gcagctcccg gagacggtca
       61 cagcttgtct gtaagcggat gccgggagca gacaagcccg tcagggcgcg tcagcgggtg
      121 ttggcgggtg tcggggctgg cttaactatg cggcatcaga gcagattgta ctgagagtgc
      181 accatatgcg gtgtgaaata ccgcacagat gcgtaaggag aaaataccgc atcaggcgcc
      241 attcgccatt caggctgcgc aactgttggg aagggcgatc ggtgcgggcc tcttcgctat
      301 tacgccagct ggcgaaaggg ggatgtgctg caaggcgatt aagttgggta acgccagggt
      361 tttcccagtc acgacgttgt aaaacgacgg ccagtgaatt cgagctcggt acctcgcgaa
      421 tgcatctaga tatcggatcc cggtctcgag catcgactac gtcgtaaggc cgtttctgac
      481 agagtaaaat tcttgaggga actttcacca ttatgggaaa tggttcaaga aggtattgac
      541 ttaaactcca tcaaatggtc aggtcattga gtgtttttta tttgttgtat tttttttttt
      601 ttagagaaaa tcctccaata tcaaattagg aatcgtagtt tcatgatttt ctgttacacc
      661 taactttttg tgtggtgccc tcctccttgt caatattaat gttaaagtgc aattcttttt
      721 ccttatcacg ttgagccatt agtatcaatt tgcttacctg tattccttta ctatcctcct
      781 ttttctcctt cttgataaat gtatgtagat tgcgtatata gtttcgtcta ccctatgaac
      841 atattccatt ttgtaatttc gtgtcgtttc tattatgaat ttcatttata aagtttatgt
      901 acaaatatca taaaaaaaga gaatcttttt aagcaaggat tttcttaact tcttcggcga
      961 cagcatcacc gacttcggtg gtactgttgg aaccacctaa atcaccagtt ctgatacctg
     1021 catccaaaac ctttttaact gcatcttcaa tggccttacc ttcttcaggc aagttcaatg
     1081 acaatttcaa catcattgca gcagacaaga tagtggcgat agggtcaacc ttattctttg
     1141 gcaaatctgg agcagaaccg tggcatggtt cgtacaaacc aaatgcggtg ttcttgtctg
     1201 gcaaagaggc caaggacgca gatggcaaca aacccaagga acctgggata acggaggctt
     1261 catcggagat gatatcacca aacatgttgc tggtgattat aataccattt aggtgggttg
     1321 ggttcttaac taggatcatg gcggcagaat caatcaattg atgttgaacc ttcaatgtag
     1381 ggaattcgtt cttgatggtt tcctccacag tttttctcca taatcttgaa gaggccaaaa
     1441 cattagcttt atccaaggac caaataggca atggtggctc atgttgtagg gccatgaaag
     1501 cggccattct tgtgattctt tgcacttctg gaacggtgta ttgttcacta tcccaagcga
     1561 caccatcacc atcgtcttcc tttctcttac caaagtaaat acctcccact aattctctga
     1621 caacaacgaa gtcagtacct ttagcaaatt gtggcttgat tggagataag tctaaaagag
     1681 agtcggatgc aaagttacat ggtcttaagt tggcgtacaa ttgaagttct ttacggattt
     1741 ttagtaaacc ttgttcaggt ctaacactac cggtacccca tttaggacca cccacagcac
     1801 ctaacaaaac ggcatcaacc ttcttggagg cttccagcgc ctcatctgga agtgggacac
     1861 ctgtagcatc gatagcagca ccaccaatta aatgattttc gaaatcgaac ttgacattgg
     1921 aacgaacatc agaaatagct ttaagaacct taatggcttc ggctgtgatt tcttgaccaa
     1981 cgtggtcacc tggcaaaacg acgatcttct taggggcaga cataggggca gacattagaa
     2041 tggtatatcc ttgaaatata tatatatatt gctgaaatgt aaaaggtaag aaaagttaga
     2101 aagtaagacg attgctaacc acctattgga aaaaacaata ggtccttaaa taatattgtc
     2161 aacttcaagt attgtgatgc aagcatttag tcatgaacgc ttctctattc tatatgaaaa
     2221 gccggttccg gcctctcacc tttccttttt ctcccaattt ttcagttgaa aaaggtatat
     2281 gcgtcaggcg acctctgaaa ttaacaaaaa atttccagtc atcgaatttg attctgtgcg
     2341 atagcgcccc tgtgtgttct cgttatgttg aggaaaaaaa taatggttgc taagagattc
     2401 gaactcttgc atcttacgat acctgagtat tcccacagtt aactgcggtc aagatatttc
     2461 ttgaatcagg cgccttagac cgctcggcca aacaaccaat tacttgttga gaaatagagt
     2521 ataattatcc tataaatata acgtttttga acacacatga acaaggaagt acaggacaat
     2581 tgattttgaa gagaatgtgg attttgatgt aattgttggg attccatttt taataaggca
     2641 ataatattag gtatgtggat atactagaag ttctcctcga ccgtcgacca tagagaccgg
     2701 gcccgtcgac tgcagaggcc tgcatgcaag cttggcgtaa tcatggtcat agctgtttcc
     2761 tgtgtgaaat tgttatccgc tcacaattcc acacaacata cgagccggaa gcataaagtg
     2821 taaagcctgg ggtgcctaat gagtgagcta actcacatta attgcgttgc gctcactgcc
     2881 cgctttccag tcgggaaacc tgtcgtgcca gctgcattaa tgaatcggcc aacgcgcggg
     2941 gagaggcggt ttgcgtattg ggcgctcttc cgcttcctcg ctcactgact cgctgcgctc
     3001 ggtcgttcgg ctgcggcgag cggtatcagc tcactcaaag gcggtaatac ggttatccac
     3061 agaatcaggg gataacgcag gaaagaacat gtgagcaaaa ggccagcaaa aggccaggaa
     3121 ccgtaaaaag gccgcgttgc tggcgttttt ccataggctc cgcccccctg acgagcatca
     3181 caaaaatcga cgctcaagtc agaggtggcg aaacccgaca ggactataaa gataccaggc
     3241 gtttccccct ggaagctccc tcgtgcgctc tcctgttccg accctgccgc ttaccggata
     3301 cctgtccgcc tttctccctt cgggaagcgt ggcgctttct catagctcac gctgtaggta
     3361 tctcagttcg gtgtaggtcg ttcgctccaa gctgggctgt gtgcacgaac cccccgttca
     3421 gcccgaccgc tgcgccttat ccggtaacta tcgtcttgag tccaacccgg taagacacga
     3481 cttatcgcca ctggcagcag ccactggtaa caggattagc agagcgaggt atgtaggcgg
     3541 tgctacagag ttcttgaagt ggtggcctaa ctacggctac actagaagaa cagtatttgg
     3601 tatctgcgct ctgctgaagc cagttacctt cggaaaaaga gttggtagct cttgatccgg
     3661 caaacaaacc accgctggta gcggtggttt ttttgtttgc aagcagcaga ttacgcgcag
     3721 aaaaaaagga tctcaagaag atcctttgat cttttctacg gggtctgacg ctcagtggaa
     3781 cgaaaactca cgttaaggga ttttggtcat gagattatca aaaaggatct tcacctagat
     3841 ccttttaaat taaaaatgaa gttttaaatc aatctaaagt atatatgagt aaacttggtc
     3901 tgacagttac caatgcttaa tcagtgaggc acctatctca gcgatctgtc tatttcgttc
     3961 atccatagtt gcctgactcc ccgtcgtgta gataactacg atacgggagg gcttaccatc
     4021 tggccccagt gctgcaatga taccgcgaaa cccacgctca ccggctccag atttatcagc
     4081 aataaaccag ccagccggaa gggccgagcg cagaagtggt cctgcaactt tatccgcctc
     4141 catccagtct attaattgtt gccgggaagc tagagtaagt agttcgccag ttaatagttt
     4201 gcgcaacgtt gttgccattg ctacaggcat cgtggtgtca cgctcgtcgt ttggtatggc
     4261 ttcattcagc tccggttccc aacgatcaag gcgagttaca tgatccccca tgttgtgcaa
     4321 aaaagcggtt agctccttcg gtcctccgat cgttgtcaga agtaagttgg ccgcagtgtt
     4381 atcactcatg gttatggcag cactgcataa ttctcttact gtcatgccat ccgtaagatg
     4441 cttttctgtg actggtgagt actcaaccaa gtcattctga gaatagtgta tgcggcgacc
     4501 gagttgctct tgcccggcgt caatacggga taataccgcg ccacatagca gaactttaaa
     4561 agtgctcatc attggaaaac gttcttcggg gcgaaaactc tcaaggatct taccgctgtt
     4621 gagatccagt tcgatgtaac ccactcgtgc acccaactga tcttcagcat cttttacttt
     4681 caccagcgtt tctgggtgag caaaaacagg aaggcaaaat gccgcaaaaa agggaataag
     4741 ggcgacacgg aaatgttgaa tactcatact cttccttttt caatattatt gaagcattta
     4801 tcagggttat tgtctcatga gcggatacat atttgaatgt atttagaaaa ataaacaaat
     4861 aggggttccg cgcacatttc cccgaaaagt gccacctgac gtctaagaaa ccattattat
     4921 catgacatta acctataaaa ataggcgtat cacgaggccc tttcgtc
//
