# Supplementary material for: COSPLAY: An expandable toolbox for combinatorial and swift generation of expression plasmids in yeast
Source: PLoS One. 2019 Aug 28;14(8):e0220694. doi: 10.1371/journal.pone.0220694 (PMC6713393; doi:10.1371/journal.pone.0220694)
Supplement: S2 File — All DNA sequences corresponding to the COSPLAY library of modules (see Table 3). (ZIP) [file pone.0220694.s003.zip › pMV19.gbk]

LOCUS       Exported                3437 bp ds-DNA     circular SYN 21-JUN-2019
DEFINITION  Position 2 module- Adh1 promoter.
ACCESSION   .
VERSION     .
KEYWORDS    pMV19
SOURCE      synthetic DNA construct
  ORGANISM  synthetic DNA construct
REFERENCE   1  (bases 1 to 3437)
  TITLE     A combinatorial toolbox for cloning-free assembly of expression 
            vectors in yeast
  JOURNAL   Unpublished
REFERENCE   2  (bases 1 to 3437)
  AUTHORS   .
  TITLE     Direct Submission
  JOURNAL   Exported Jun 21, 2019 from SnapGene Server 1.1.58
            http://www.snapgene.com
FEATURES             Location/Qualifiers
     source          1..3437
                     /organism="synthetic DNA construct"
                     /mol_type="other DNA"
     primer_bind     complement(29..51)
                     /label=pGEX 3'
                     /note="pGEX vectors, reverse primer"
     primer_bind     151..170
                     /label=pRS-marker
                     /note="pRS vectors, use to sequence yeast selectable 
                     marker"
     primer_bind     364..386
                     /label=M13/pUC Forward
                     /note="In lacZ gene"
     primer_bind     378..395
                     /label=M13 Forward
                     /note="In lacZ gene. Also called M13-F20 or M13 (-21) 
                     Forward"
     primer_bind     379..395
                     /label=M13 fwd
                     /note="common sequencing primer, one of multiple similar 
                     variants"
     promoter        453..1157
                     /gene="S. cerevisiae ADH1"
                     /label=ADH1 promoter
                     /note="promoter for alcohol dehydrogenase 1"
     primer_bind     complement(1216..1232)
                     /label=M13 rev
                     /note="common sequencing primer, one of multiple similar 
                     variants"
     primer_bind     complement(1216..1232)
                     /label=M13 Reverse
                     /note="In lacZ gene. Also called M13-rev"
     primer_bind     complement(1229..1251)
                     /label=M13/pUC Reverse
                     /note="In lacZ gene"
     protein_bind    1240..1256
                     /label=lac operator
                     /bound_moiety="lac repressor encoded by lacI"
                     /note="The lac repressor binds to the lac operator to 
                     inhibit transcription in E. coli. This inhibition can be 
                     relieved by adding lactose or 
                     isopropyl-beta-D-thiogalactopyranoside (IPTG)."
     promoter        complement(1264..1294)
                     /label=lac promoter
                     /note="promoter for the E. coli lac operon"
     protein_bind    1309..1330
                     /label=CAP binding site
                     /bound_moiety="E. coli catabolite activator protein"
                     /note="CAP binding activates transcription in the presence 
                     of cAMP."
     primer_bind     complement(1447..1464)
                     /label=L4440
                     /note="L4440 vector, forward primer"
     rep_origin      complement(1618..2206)
                     /direction=LEFT
                     /label=ori
                     /note="high-copy-number ColE1/pMB1/pBR322/pUC origin of 
                     replication"
     primer_bind     complement(1698..1717)
                     /label=pBR322ori-F
                     /note="pBR322 origin, forward primer"
     CDS             complement(2377..3237)
                     /codon_start=1
                     /gene="bla"
                     /product="beta-lactamase"
                     /label=AmpR
                     /note="confers resistance to ampicillin, carbenicillin, and
                     related antibiotics"
                     /translation="MSIQHFRVALIPFFAAFCLPVFAHPETLVKVKDAEDQLGARVGYI
                     ELDLNSGKILESFRPEERFPMMSTFKVLLCGAVLSRIDAGQEQLGRRIHYSQNDLVEYS
                     PVTEKHLTDGMTVRELCSAAITMSDNTAANLLLTTIGGPKELTAFLHNMGDHVTRLDRW
                     EPELNEAIPNDERDTTMPVAMATTLRKLLTGELLTLASRQQLIDWMEADKVAGPLLRSA
                     LPAGWFIADKSGAGERGFRGIIAALGPDGKPSRIVVIYTTGSQATMDERNRQIAEIGAS
                     LIKHW"
     primer_bind     3000..3019
                     /label=Amp-R
                     /note="Ampicillin resistance gene, reverse primer"
     promoter        complement(3238..3342)
                     /gene="bla"
                     /label=AmpR promoter
     primer_bind     3410..3428
                     /label=pBRforEco
                     /note="pBR322 vectors, upsteam of EcoRI site, forward 
                     primer"
ORIGIN
        1 tcgcgcgttt cggtgatgac ggtgaaaacc tctgacacat gcagctcccg gagacggtca
       61 cagcttgtct gtaagcggat gccgggagca gacaagcccg tcagggcgcg tcagcgggtg
      121 ttggcgggtg tcggggctgg cttaactatg cggcatcaga gcagattgta ctgagagtgc
      181 accatatgcg gtgtgaaata ccgcacagat gcgtaaggag aaaataccgc atcaggcgcc
      241 attcgccatt caggctgcgc aactgttggg aagggcgatc ggtgcgggcc tcttcgctat
      301 tacgccagct ggcgaaaggg ggatgtgctg caaggcgatt aagttgggta acgccagggt
      361 tttcccagtc acgacgttgt aaaacgacgg ccagtgaatt cgagctcggt acctcgcgaa
      421 tgcatctaga tatcggatcc cggtctcgta tgatcctttt gttgtttccg ggtgtacaat
      481 atggacttcc tcttttctgg caaccaaacc catacatcgg gattcctata ataccttcgt
      541 tgttctccct aacatgtagg tggcggaggg gagatataca atagaacaga taccagacaa
      601 gacataatgg gctaaacaag actacaccaa ttacactgcc tcattgatgg tggtacataa
      661 cgaactaata ctgtagccct agacttgata gccatcatca tatcgaagtt tcactaccct
      721 ttttccattt gccatctatt gaagtaataa taggcgcatg caacttcttt tctttttttt
      781 tcttttctct ctcccccgtt gttgtctcac catatccgca atgacaaaaa aatgatggaa
      841 gacactaaag gaaaaaatta acgacaaaga cagcaccaac agatgtcgtt gttccagagc
      901 tgatgagggg tatctcgaag cacacgaaac tttttccttc cttcattcac gcacactact
      961 ctctaatgag caacggtata cggccttcct tccagttact tgaatttgaa ataaaaaaaa
     1021 gtttgctgtc ttgctatcaa gtataaatag acctgcaatt attaatcttt tgtttcctcg
     1081 tcattgttct cgttcccttt cttccttgtt tctttttctg cacaatattt caagctatac
     1141 caagcataca atcaactgaa cagagaccgg gcccgtcgac tgcagaggcc tgcatgcaag
     1201 cttggcgtaa tcatggtcat agctgtttcc tgtgtgaaat tgttatccgc tcacaattcc
     1261 acacaacata cgagccggaa gcataaagtg taaagcctgg ggtgcctaat gagtgagcta
     1321 actcacatta attgcgttgc gctcactgcc cgctttccag tcgggaaacc tgtcgtgcca
     1381 gctgcattaa tgaatcggcc aacgcgcggg gagaggcggt ttgcgtattg ggcgctcttc
     1441 cgcttcctcg ctcactgact cgctgcgctc ggtcgttcgg ctgcggcgag cggtatcagc
     1501 tcactcaaag gcggtaatac ggttatccac agaatcaggg gataacgcag gaaagaacat
     1561 gtgagcaaaa ggccagcaaa aggccaggaa ccgtaaaaag gccgcgttgc tggcgttttt
     1621 ccataggctc cgcccccctg acgagcatca caaaaatcga cgctcaagtc agaggtggcg
     1681 aaacccgaca ggactataaa gataccaggc gtttccccct ggaagctccc tcgtgcgctc
     1741 tcctgttccg accctgccgc ttaccggata cctgtccgcc tttctccctt cgggaagcgt
     1801 ggcgctttct catagctcac gctgtaggta tctcagttcg gtgtaggtcg ttcgctccaa
     1861 gctgggctgt gtgcacgaac cccccgttca gcccgaccgc tgcgccttat ccggtaacta
     1921 tcgtcttgag tccaacccgg taagacacga cttatcgcca ctggcagcag ccactggtaa
     1981 caggattagc agagcgaggt atgtaggcgg tgctacagag ttcttgaagt ggtggcctaa
     2041 ctacggctac actagaagaa cagtatttgg tatctgcgct ctgctgaagc cagttacctt
     2101 cggaaaaaga gttggtagct cttgatccgg caaacaaacc accgctggta gcggtggttt
     2161 ttttgtttgc aagcagcaga ttacgcgcag aaaaaaagga tctcaagaag atcctttgat
     2221 cttttctacg gggtctgacg ctcagtggaa cgaaaactca cgttaaggga ttttggtcat
     2281 gagattatca aaaaggatct tcacctagat ccttttaaat taaaaatgaa gttttaaatc
     2341 aatctaaagt atatatgagt aaacttggtc tgacagttac caatgcttaa tcagtgaggc
     2401 acctatctca gcgatctgtc tatttcgttc atccatagtt gcctgactcc ccgtcgtgta
     2461 gataactacg atacgggagg gcttaccatc tggccccagt gctgcaatga taccgcgaaa
     2521 cccacgctca ccggctccag atttatcagc aataaaccag ccagccggaa gggccgagcg
     2581 cagaagtggt cctgcaactt tatccgcctc catccagtct attaattgtt gccgggaagc
     2641 tagagtaagt agttcgccag ttaatagttt gcgcaacgtt gttgccattg ctacaggcat
     2701 cgtggtgtca cgctcgtcgt ttggtatggc ttcattcagc tccggttccc aacgatcaag
     2761 gcgagttaca tgatccccca tgttgtgcaa aaaagcggtt agctccttcg gtcctccgat
     2821 cgttgtcaga agtaagttgg ccgcagtgtt atcactcatg gttatggcag cactgcataa
     2881 ttctcttact gtcatgccat ccgtaagatg cttttctgtg actggtgagt actcaaccaa
     2941 gtcattctga gaatagtgta tgcggcgacc gagttgctct tgcccggcgt caatacggga
     3001 taataccgcg ccacatagca gaactttaaa agtgctcatc attggaaaac gttcttcggg
     3061 gcgaaaactc tcaaggatct taccgctgtt gagatccagt tcgatgtaac ccactcgtgc
     3121 acccaactga tcttcagcat cttttacttt caccagcgtt tctgggtgag caaaaacagg
     3181 aaggcaaaat gccgcaaaaa agggaataag ggcgacacgg aaatgttgaa tactcatact
     3241 cttccttttt caatattatt gaagcattta tcagggttat tgtctcatga gcggatacat
     3301 atttgaatgt atttagaaaa ataaacaaat aggggttccg cgcacatttc cccgaaaagt
     3361 gccacctgac gtctaagaaa ccattattat catgacatta acctataaaa ataggcgtat
     3421 cacgaggccc tttcgtc
//
