# Supplementary material for: COSPLAY: An expandable toolbox for combinatorial and swift generation of expression plasmids in yeast
Source: PLoS One. 2019 Aug 28;14(8):e0220694. doi: 10.1371/journal.pone.0220694 (PMC6713393; doi:10.1371/journal.pone.0220694)
Supplement: S2 File — All DNA sequences corresponding to the COSPLAY library of modules (see Table 3). (ZIP) [file pone.0220694.s003.zip › pMV20.gbk]

LOCUS       Exported                3022 bp ds-DNA     circular SYN 21-JUN-2019
DEFINITION  Position 2 module- Cyc1 promoter.
ACCESSION   .
VERSION     .
KEYWORDS    pMV20
SOURCE      synthetic DNA construct
  ORGANISM  synthetic DNA construct
REFERENCE   1  (bases 1 to 3022)
  TITLE     A combinatorial toolbox for cloning-free assembly of expression 
            vectors in yeast
  JOURNAL   Unpublished
REFERENCE   2  (bases 1 to 3022)
  AUTHORS   .
  TITLE     Direct Submission
  JOURNAL   Exported Jun 21, 2019 from SnapGene Server 1.1.58
            http://www.snapgene.com
FEATURES             Location/Qualifiers
     source          1..3022
                     /organism="synthetic DNA construct"
                     /mol_type="other DNA"
     primer_bind     complement(29..51)
                     /label=pGEX 3'
                     /note="pGEX vectors, reverse primer"
     primer_bind     151..170
                     /label=pRS-marker
                     /note="pRS vectors, use to sequence yeast selectable 
                     marker"
     primer_bind     364..386
                     /label=M13/pUC Forward
                     /note="In lacZ gene"
     primer_bind     378..395
                     /label=M13 Forward
                     /note="In lacZ gene. Also called M13-F20 or M13 (-21) 
                     Forward"
     primer_bind     379..395
                     /label=M13 fwd
                     /note="common sequencing primer, one of multiple similar 
                     variants"
     primer_bind     complement(801..817)
                     /label=M13 rev
                     /note="common sequencing primer, one of multiple similar 
                     variants"
     primer_bind     complement(801..817)
                     /label=M13 Reverse
                     /note="In lacZ gene. Also called M13-rev"
     primer_bind     complement(814..836)
                     /label=M13/pUC Reverse
                     /note="In lacZ gene"
     protein_bind    825..841
                     /label=lac operator
                     /bound_moiety="lac repressor encoded by lacI"
                     /note="The lac repressor binds to the lac operator to 
                     inhibit transcription in E. coli. This inhibition can be 
                     relieved by adding lactose or 
                     isopropyl-beta-D-thiogalactopyranoside (IPTG)."
     promoter        complement(849..879)
                     /label=lac promoter
                     /note="promoter for the E. coli lac operon"
     protein_bind    894..915
                     /label=CAP binding site
                     /bound_moiety="E. coli catabolite activator protein"
                     /note="CAP binding activates transcription in the presence 
                     of cAMP."
     primer_bind     complement(1032..1049)
                     /label=L4440
                     /note="L4440 vector, forward primer"
     rep_origin      complement(1203..1791)
                     /direction=LEFT
                     /label=ori
                     /note="high-copy-number ColE1/pMB1/pBR322/pUC origin of 
                     replication"
     primer_bind     complement(1283..1302)
                     /label=pBR322ori-F
                     /note="pBR322 origin, forward primer"
     CDS             complement(1962..2822)
                     /codon_start=1
                     /gene="bla"
                     /product="beta-lactamase"
                     /label=AmpR
                     /note="confers resistance to ampicillin, carbenicillin, and
                     related antibiotics"
                     /translation="MSIQHFRVALIPFFAAFCLPVFAHPETLVKVKDAEDQLGARVGYI
                     ELDLNSGKILESFRPEERFPMMSTFKVLLCGAVLSRIDAGQEQLGRRIHYSQNDLVEYS
                     PVTEKHLTDGMTVRELCSAAITMSDNTAANLLLTTIGGPKELTAFLHNMGDHVTRLDRW
                     EPELNEAIPNDERDTTMPVAMATTLRKLLTGELLTLASRQQLIDWMEADKVAGPLLRSA
                     LPAGWFIADKSGAGERGFRGIIAALGPDGKPSRIVVIYTTGSQATMDERNRQIAEIGAS
                     LIKHW"
     primer_bind     2585..2604
                     /label=Amp-R
                     /note="Ampicillin resistance gene, reverse primer"
     promoter        complement(2823..2927)
                     /gene="bla"
                     /label=AmpR promoter
     primer_bind     2995..3013
                     /label=pBRforEco
                     /note="pBR322 vectors, upsteam of EcoRI site, forward 
                     primer"
ORIGIN
        1 tcgcgcgttt cggtgatgac ggtgaaaacc tctgacacat gcagctcccg gagacggtca
       61 cagcttgtct gtaagcggat gccgggagca gacaagcccg tcagggcgcg tcagcgggtg
      121 ttggcgggtg tcggggctgg cttaactatg cggcatcaga gcagattgta ctgagagtgc
      181 accatatgcg gtgtgaaata ccgcacagat gcgtaaggag aaaataccgc atcaggcgcc
      241 attcgccatt caggctgcgc aactgttggg aagggcgatc ggtgcgggcc tcttcgctat
      301 tacgccagct ggcgaaaggg ggatgtgctg caaggcgatt aagttgggta acgccagggt
      361 tttcccagtc acgacgttgt aaaacgacgg ccagtgaatt cgagctcggt acctcgcgaa
      421 tgcatctaga tatcggatcc cggtctcgta tgcatttggc gagcgttggt tggtggatca
      481 agcccacgcg taggcaatcc tcgagcagat ccgccaggcg tgtatatata gcgtggatgg
      541 ccaggcaact ttagtgctga cacatacagg catatatata tgtgtgcgac gacacatgat
      601 catatggcat gcatgtgctc tgtatgtata taaaactctt gttttcttct tttctctaaa
      661 tattctttcc ttatacatta ggacctttgc agcataaatt actatacttc tatagacacg
      721 caaacacaaa tacacacact aagaacagag accgggcccg tcgactgcag aggcctgcat
      781 gcaagcttgg cgtaatcatg gtcatagctg tttcctgtgt gaaattgtta tccgctcaca
      841 attccacaca acatacgagc cggaagcata aagtgtaaag cctggggtgc ctaatgagtg
      901 agctaactca cattaattgc gttgcgctca ctgcccgctt tccagtcggg aaacctgtcg
      961 tgccagctgc attaatgaat cggccaacgc gcggggagag gcggtttgcg tattgggcgc
     1021 tcttccgctt cctcgctcac tgactcgctg cgctcggtcg ttcggctgcg gcgagcggta
     1081 tcagctcact caaaggcggt aatacggtta tccacagaat caggggataa cgcaggaaag
     1141 aacatgtgag caaaaggcca gcaaaaggcc aggaaccgta aaaaggccgc gttgctggcg
     1201 tttttccata ggctccgccc ccctgacgag catcacaaaa atcgacgctc aagtcagagg
     1261 tggcgaaacc cgacaggact ataaagatac caggcgtttc cccctggaag ctccctcgtg
     1321 cgctctcctg ttccgaccct gccgcttacc ggatacctgt ccgcctttct cccttcggga
     1381 agcgtggcgc tttctcatag ctcacgctgt aggtatctca gttcggtgta ggtcgttcgc
     1441 tccaagctgg gctgtgtgca cgaacccccc gttcagcccg accgctgcgc cttatccggt
     1501 aactatcgtc ttgagtccaa cccggtaaga cacgacttat cgccactggc agcagccact
     1561 ggtaacagga ttagcagagc gaggtatgta ggcggtgcta cagagttctt gaagtggtgg
     1621 cctaactacg gctacactag aagaacagta tttggtatct gcgctctgct gaagccagtt
     1681 accttcggaa aaagagttgg tagctcttga tccggcaaac aaaccaccgc tggtagcggt
     1741 ggtttttttg tttgcaagca gcagattacg cgcagaaaaa aaggatctca agaagatcct
     1801 ttgatctttt ctacggggtc tgacgctcag tggaacgaaa actcacgtta agggattttg
     1861 gtcatgagat tatcaaaaag gatcttcacc tagatccttt taaattaaaa atgaagtttt
     1921 aaatcaatct aaagtatata tgagtaaact tggtctgaca gttaccaatg cttaatcagt
     1981 gaggcaccta tctcagcgat ctgtctattt cgttcatcca tagttgcctg actccccgtc
     2041 gtgtagataa ctacgatacg ggagggctta ccatctggcc ccagtgctgc aatgataccg
     2101 cgaaacccac gctcaccggc tccagattta tcagcaataa accagccagc cggaagggcc
     2161 gagcgcagaa gtggtcctgc aactttatcc gcctccatcc agtctattaa ttgttgccgg
     2221 gaagctagag taagtagttc gccagttaat agtttgcgca acgttgttgc cattgctaca
     2281 ggcatcgtgg tgtcacgctc gtcgtttggt atggcttcat tcagctccgg ttcccaacga
     2341 tcaaggcgag ttacatgatc ccccatgttg tgcaaaaaag cggttagctc cttcggtcct
     2401 ccgatcgttg tcagaagtaa gttggccgca gtgttatcac tcatggttat ggcagcactg
     2461 cataattctc ttactgtcat gccatccgta agatgctttt ctgtgactgg tgagtactca
     2521 accaagtcat tctgagaata gtgtatgcgg cgaccgagtt gctcttgccc ggcgtcaata
     2581 cgggataata ccgcgccaca tagcagaact ttaaaagtgc tcatcattgg aaaacgttct
     2641 tcggggcgaa aactctcaag gatcttaccg ctgttgagat ccagttcgat gtaacccact
     2701 cgtgcaccca actgatcttc agcatctttt actttcacca gcgtttctgg gtgagcaaaa
     2761 acaggaaggc aaaatgccgc aaaaaaggga ataagggcga cacggaaatg ttgaatactc
     2821 atactcttcc tttttcaata ttattgaagc atttatcagg gttattgtct catgagcgga
     2881 tacatatttg aatgtattta gaaaaataaa caaatagggg ttccgcgcac atttccccga
     2941 aaagtgccac ctgacgtcta agaaaccatt attatcatga cattaaccta taaaaatagg
     3001 cgtatcacga ggccctttcg tc
//
