# Supplementary material for: COSPLAY: An expandable toolbox for combinatorial and swift generation of expression plasmids in yeast
Source: PLoS One. 2019 Aug 28;14(8):e0220694. doi: 10.1371/journal.pone.0220694 (PMC6713393; doi:10.1371/journal.pone.0220694)
Supplement: S2 File — All DNA sequences corresponding to the COSPLAY library of modules (see Table 3). (ZIP) [file pone.0220694.s003.zip › pMV3.gbk]

LOCUS       Exported                3451 bp ds-DNA     circular SYN 21-JUN-2019
DEFINITION  Position 3 module- sfGFP .
ACCESSION   .
VERSION     .
KEYWORDS    pMV3
SOURCE      synthetic DNA construct
  ORGANISM  synthetic DNA construct
REFERENCE   1  (bases 1 to 3451)
  TITLE     A combinatorial toolbox for cloning-free assembly of expression 
            vectors in yeast
  JOURNAL   Unpublished
REFERENCE   2  (bases 1 to 3451)
  AUTHORS   .
  TITLE     Direct Submission
  JOURNAL   Exported Jun 21, 2019 from SnapGene Server 1.1.58
            http://www.snapgene.com
FEATURES             Location/Qualifiers
     source          1..3451
                     /organism="synthetic DNA construct"
                     /mol_type="other DNA"
     primer_bind     complement(29..51)
                     /label=pGEX 3'
                     /note="pGEX vectors, reverse primer"
     primer_bind     151..170
                     /label=pRS-marker
                     /note="pRS vectors, use to sequence yeast selectable 
                     marker"
     primer_bind     364..386
                     /label=M13/pUC Forward
                     /note="In lacZ gene"
     primer_bind     378..395
                     /label=M13 Forward
                     /note="In lacZ gene. Also called M13-F20 or M13 (-21) 
                     Forward"
     primer_bind     379..395
                     /label=M13 fwd
                     /note="common sequencing primer, one of multiple similar 
                     variants"
     primer_bind     complement(1230..1246)
                     /label=M13 rev
                     /note="common sequencing primer, one of multiple similar 
                     variants"
     primer_bind     complement(1230..1246)
                     /label=M13 Reverse
                     /note="In lacZ gene. Also called M13-rev"
     primer_bind     complement(1243..1265)
                     /label=M13/pUC Reverse
                     /note="In lacZ gene"
     protein_bind    1254..1270
                     /label=lac operator
                     /bound_moiety="lac repressor encoded by lacI"
                     /note="The lac repressor binds to the lac operator to 
                     inhibit transcription in E. coli. This inhibition can be 
                     relieved by adding lactose or 
                     isopropyl-beta-D-thiogalactopyranoside (IPTG)."
     promoter        complement(1278..1308)
                     /label=lac promoter
                     /note="promoter for the E. coli lac operon"
     protein_bind    1323..1344
                     /label=CAP binding site
                     /bound_moiety="E. coli catabolite activator protein"
                     /note="CAP binding activates transcription in the presence 
                     of cAMP."
     primer_bind     complement(1461..1478)
                     /label=L4440
                     /note="L4440 vector, forward primer"
     rep_origin      complement(1632..2220)
                     /direction=LEFT
                     /label=ori
                     /note="high-copy-number ColE1/pMB1/pBR322/pUC origin of 
                     replication"
     primer_bind     complement(1712..1731)
                     /label=pBR322ori-F
                     /note="pBR322 origin, forward primer"
     CDS             complement(2391..3251)
                     /codon_start=1
                     /gene="bla"
                     /product="beta-lactamase"
                     /label=AmpR
                     /note="confers resistance to ampicillin, carbenicillin, and
                     related antibiotics"
                     /translation="MSIQHFRVALIPFFAAFCLPVFAHPETLVKVKDAEDQLGARVGYI
                     ELDLNSGKILESFRPEERFPMMSTFKVLLCGAVLSRIDAGQEQLGRRIHYSQNDLVEYS
                     PVTEKHLTDGMTVRELCSAAITMSDNTAANLLLTTIGGPKELTAFLHNMGDHVTRLDRW
                     EPELNEAIPNDERDTTMPVAMATTLRKLLTGELLTLASRQQLIDWMEADKVAGPLLRSA
                     LPAGWFIADKSGAGERGFRGIIAALGPDGKPSRIVVIYTTGSQATMDERNRQIAEIGAS
                     LIKHW"
     primer_bind     3014..3033
                     /label=Amp-R
                     /note="Ampicillin resistance gene, reverse primer"
     promoter        complement(3252..3356)
                     /gene="bla"
                     /label=AmpR promoter
     primer_bind     3424..3442
                     /label=pBRforEco
                     /note="pBR322 vectors, upsteam of EcoRI site, forward 
                     primer"
ORIGIN
        1 tcgcgcgttt cggtgatgac ggtgaaaacc tctgacacat gcagctcccg gagacggtca
       61 cagcttgtct gtaagcggat gccgggagca gacaagcccg tcagggcgcg tcagcgggtg
      121 ttggcgggtg tcggggctgg cttaactatg cggcatcaga gcagattgta ctgagagtgc
      181 accatatgcg gtgtgaaata ccgcacagat gcgtaaggag aaaataccgc atcaggcgcc
      241 attcgccatt caggctgcgc aactgttggg aagggcgatc ggtgcgggcc tcttcgctat
      301 tacgccagct ggcgaaaggg ggatgtgctg caaggcgatt aagttgggta acgccagggt
      361 tttcccagtc acgacgttgt aaaacgacgg ccagtgaatt cgagctcggt acctcgcgaa
      421 tgcatctaga tatcggatcc cggtctcgga acatgtccaa gggtgaagag ctatttactg
      481 gggttgtacc cattttggta gaactggacg gagatgtaaa cggacataaa ttctctgtta
      541 gaggtgaggg cgaaggcgat gccaccaatg gtaaattgac tctgaagttt atatgcacta
      601 cgggtaaatt acctgttcct tggccaaccc tagtaacaac tttgacatat ggtgttcaat
      661 gtttctcaag atacccagac catatgaaaa ggcatgattt ctttaaaagt gctatgccag
      721 aaggctacgt gcaagagaga actatctcct ttaaggatga cggtacgtat aaaacacgag
      781 cagaagtgaa attcgaaggg gatacactag ttaatcgcat cgaattaaag ggtatagact
      841 ttaaggaaga tggtaatatt ctcggccata aacttgagta taatttcaac tcgcataatg
      901 tgtacattac agctgacaaa caaaagaacg gaattaaagc gaattttaaa atcaggcaca
      961 acgtcgaaga tgggtctgtt caacttgccg atcattatca gcaaaacacc cctattggtg
     1021 atggtccagt cttgttaccc gataatcact acttaagcac acagtctaga ttgtcaaaag
     1081 atccgaatga aaagcgtgat cacatggttt tattggaatt tgtcaccgct gcaggaataa
     1141 ctcaccgaat ggacgagctt tataagggag gcgcaagaga ccgggcccgt cgactgcaga
     1201 ggcctgcatg caagcttggc gtaatcatgg tcatagctgt ttcctgtgtg aaattgttat
     1261 ccgctcacaa ttccacacaa catacgagcc ggaagcataa agtgtaaagc ctggggtgcc
     1321 taatgagtga gctaactcac attaattgcg ttgcgctcac tgcccgcttt ccagtcggga
     1381 aacctgtcgt gccagctgca ttaatgaatc ggccaacgcg cggggagagg cggtttgcgt
     1441 attgggcgct cttccgcttc ctcgctcact gactcgctgc gctcggtcgt tcggctgcgg
     1501 cgagcggtat cagctcactc aaaggcggta atacggttat ccacagaatc aggggataac
     1561 gcaggaaaga acatgtgagc aaaaggccag caaaaggcca ggaaccgtaa aaaggccgcg
     1621 ttgctggcgt ttttccatag gctccgcccc cctgacgagc atcacaaaaa tcgacgctca
     1681 agtcagaggt ggcgaaaccc gacaggacta taaagatacc aggcgtttcc ccctggaagc
     1741 tccctcgtgc gctctcctgt tccgaccctg ccgcttaccg gatacctgtc cgcctttctc
     1801 ccttcgggaa gcgtggcgct ttctcatagc tcacgctgta ggtatctcag ttcggtgtag
     1861 gtcgttcgct ccaagctggg ctgtgtgcac gaaccccccg ttcagcccga ccgctgcgcc
     1921 ttatccggta actatcgtct tgagtccaac ccggtaagac acgacttatc gccactggca
     1981 gcagccactg gtaacaggat tagcagagcg aggtatgtag gcggtgctac agagttcttg
     2041 aagtggtggc ctaactacgg ctacactaga agaacagtat ttggtatctg cgctctgctg
     2101 aagccagtta ccttcggaaa aagagttggt agctcttgat ccggcaaaca aaccaccgct
     2161 ggtagcggtg gtttttttgt ttgcaagcag cagattacgc gcagaaaaaa aggatctcaa
     2221 gaagatcctt tgatcttttc tacggggtct gacgctcagt ggaacgaaaa ctcacgttaa
     2281 gggattttgg tcatgagatt atcaaaaagg atcttcacct agatcctttt aaattaaaaa
     2341 tgaagtttta aatcaatcta aagtatatat gagtaaactt ggtctgacag ttaccaatgc
     2401 ttaatcagtg aggcacctat ctcagcgatc tgtctatttc gttcatccat agttgcctga
     2461 ctccccgtcg tgtagataac tacgatacgg gagggcttac catctggccc cagtgctgca
     2521 atgataccgc gaaacccacg ctcaccggct ccagatttat cagcaataaa ccagccagcc
     2581 ggaagggccg agcgcagaag tggtcctgca actttatccg cctccatcca gtctattaat
     2641 tgttgccggg aagctagagt aagtagttcg ccagttaata gtttgcgcaa cgttgttgcc
     2701 attgctacag gcatcgtggt gtcacgctcg tcgtttggta tggcttcatt cagctccggt
     2761 tcccaacgat caaggcgagt tacatgatcc cccatgttgt gcaaaaaagc ggttagctcc
     2821 ttcggtcctc cgatcgttgt cagaagtaag ttggccgcag tgttatcact catggttatg
     2881 gcagcactgc ataattctct tactgtcatg ccatccgtaa gatgcttttc tgtgactggt
     2941 gagtactcaa ccaagtcatt ctgagaatag tgtatgcggc gaccgagttg ctcttgcccg
     3001 gcgtcaatac gggataatac cgcgccacat agcagaactt taaaagtgct catcattgga
     3061 aaacgttctt cggggcgaaa actctcaagg atcttaccgc tgttgagatc cagttcgatg
     3121 taacccactc gtgcacccaa ctgatcttca gcatctttta ctttcaccag cgtttctggg
     3181 tgagcaaaaa caggaaggca aaatgccgca aaaaagggaa taagggcgac acggaaatgt
     3241 tgaatactca tactcttcct ttttcaatat tattgaagca tttatcaggg ttattgtctc
     3301 atgagcggat acatatttga atgtatttag aaaaataaac aaataggggt tccgcgcaca
     3361 tttccccgaa aagtgccacc tgacgtctaa gaaaccatta ttatcatgac attaacctat
     3421 aaaaataggc gtatcacgag gccctttcgt c
//
