# Supplementary material for: COSPLAY: An expandable toolbox for combinatorial and swift generation of expression plasmids in yeast
Source: PLoS One. 2019 Aug 28;14(8):e0220694. doi: 10.1371/journal.pone.0220694 (PMC6713393; doi:10.1371/journal.pone.0220694)
Supplement: S2 File — All DNA sequences corresponding to the COSPLAY library of modules (see Table 3). (ZIP) [file pone.0220694.s003.zip › pMV42.gbk]

LOCUS       Exported                3449 bp ds-DNA     circular SYN 21-JUN-2019
DEFINITION  Position 4 module- mCherry-STOP.
ACCESSION   .
VERSION     .
KEYWORDS    pMV42
SOURCE      synthetic DNA construct
  ORGANISM  synthetic DNA construct
REFERENCE   1  (bases 1 to 3449)
  TITLE     A combinatorial toolbox for cloning-free assembly of expression 
            vectors in yeast
  JOURNAL   Unpublished
REFERENCE   2  (bases 1 to 3449)
  AUTHORS   .
  TITLE     Direct Submission
  JOURNAL   Exported Jun 21, 2019 from SnapGene Server 1.1.58
            http://www.snapgene.com
FEATURES             Location/Qualifiers
     source          1..3449
                     /organism="synthetic DNA construct"
                     /mol_type="other DNA"
     primer_bind     complement(29..51)
                     /label=pGEX 3'
                     /note="pGEX vectors, reverse primer"
     primer_bind     151..170
                     /label=pRS-marker
                     /note="pRS vectors, use to sequence yeast selectable 
                     marker"
     primer_bind     364..386
                     /label=M13/pUC Forward
                     /note="In lacZ gene"
     primer_bind     378..395
                     /label=M13 Forward
                     /note="In lacZ gene. Also called M13-F20 or M13 (-21) 
                     Forward"
     primer_bind     379..395
                     /label=M13 fwd
                     /note="common sequencing primer, one of multiple similar 
                     variants"
     CDS             453..1160
                     /codon_start=1
                     /product="monomeric derivative of DsRed fluorescent protein
                     (Shaner et al., 2004)"
                     /label=mCherry
                     /note="mammalian codon-optimized"
                     /translation="MVSKGEEDNMAIIKEFMRFKVHMEGSVNGHEFEIEGEGEGRPYEG
                     TQTAKLKVTKGGPLPFAWDILSPQFMYGSKAYVKHPADIPDYLKLSFPEGFKWERVMNF
                     EDGGVVTVTQDSSLQDGEFIYKVKLRGTNFPSDGPVMQKKTMGWEASSERMYPEDGALK
                     GEIKQRLKLKDGGHYDAEVKTTYKAKKPVQLPGAYNVNIKLDITSHNEDYTIVEQYERA
                     EGRHSTGGMDELYK"
     primer_bind     complement(598..616)
                     /label=mCherry-R
                     /note="mCherry, reverse primer"
     primer_bind     866..885
                     /label=mCherry-F
                     /note="mCherry, forward primer"
     primer_bind     complement(1228..1244)
                     /label=M13 rev
                     /note="common sequencing primer, one of multiple similar 
                     variants"
     primer_bind     complement(1228..1244)
                     /label=M13 Reverse
                     /note="In lacZ gene. Also called M13-rev"
     primer_bind     complement(1241..1263)
                     /label=M13/pUC Reverse
                     /note="In lacZ gene"
     protein_bind    1252..1268
                     /label=lac operator
                     /bound_moiety="lac repressor encoded by lacI"
                     /note="The lac repressor binds to the lac operator to 
                     inhibit transcription in E. coli. This inhibition can be 
                     relieved by adding lactose or 
                     isopropyl-beta-D-thiogalactopyranoside (IPTG)."
     promoter        complement(1276..1306)
                     /label=lac promoter
                     /note="promoter for the E. coli lac operon"
     protein_bind    1321..1342
                     /label=CAP binding site
                     /bound_moiety="E. coli catabolite activator protein"
                     /note="CAP binding activates transcription in the presence 
                     of cAMP."
     primer_bind     complement(1459..1476)
                     /label=L4440
                     /note="L4440 vector, forward primer"
     rep_origin      complement(1630..2218)
                     /direction=LEFT
                     /label=ori
                     /note="high-copy-number ColE1/pMB1/pBR322/pUC origin of 
                     replication"
     primer_bind     complement(1710..1729)
                     /label=pBR322ori-F
                     /note="pBR322 origin, forward primer"
     CDS             complement(2389..3249)
                     /codon_start=1
                     /gene="bla"
                     /product="beta-lactamase"
                     /label=AmpR
                     /note="confers resistance to ampicillin, carbenicillin, and
                     related antibiotics"
                     /translation="MSIQHFRVALIPFFAAFCLPVFAHPETLVKVKDAEDQLGARVGYI
                     ELDLNSGKILESFRPEERFPMMSTFKVLLCGAVLSRIDAGQEQLGRRIHYSQNDLVEYS
                     PVTEKHLTDGMTVRELCSAAITMSDNTAANLLLTTIGGPKELTAFLHNMGDHVTRLDRW
                     EPELNEAIPNDERDTTMPVAMATTLRKLLTGELLTLASRQQLIDWMEADKVAGPLLRSA
                     LPAGWFIADKSGAGERGFRGIIAALGPDGKPSRIVVIYTTGSQATMDERNRQIAEIGAS
                     LIKHW"
     primer_bind     3012..3031
                     /label=Amp-R
                     /note="Ampicillin resistance gene, reverse primer"
     promoter        complement(3250..3354)
                     /gene="bla"
                     /label=AmpR promoter
     primer_bind     3422..3440
                     /label=pBRforEco
                     /note="pBR322 vectors, upsteam of EcoRI site, forward 
                     primer"
ORIGIN
        1 tcgcgcgttt cggtgatgac ggtgaaaacc tctgacacat gcagctcccg gagacggtca
       61 cagcttgtct gtaagcggat gccgggagca gacaagcccg tcagggcgcg tcagcgggtg
      121 ttggcgggtg tcggggctgg cttaactatg cggcatcaga gcagattgta ctgagagtgc
      181 accatatgcg gtgtgaaata ccgcacagat gcgtaaggag aaaataccgc atcaggcgcc
      241 attcgccatt caggctgcgc aactgttggg aagggcgatc ggtgcgggcc tcttcgctat
      301 tacgccagct ggcgaaaggg ggatgtgctg caaggcgatt aagttgggta acgccagggt
      361 tttcccagtc acgacgttgt aaaacgacgg ccagtgaatt cgagctcggt acctcgcgaa
      421 tgcatctaga tatcggatcc cggtctcgcg caatggtgag caagggcgag gaggataaca
      481 tggccatcat caaggagttc atgcgcttca aggtgcacat ggagggctcc gtgaacggcc
      541 acgagttcga gatcgagggc gagggcgagg gccgccccta cgagggcacc cagaccgcca
      601 agctgaaggt gaccaagggt ggccccctgc ccttcgcctg ggacatcctg tcccctcagt
      661 tcatgtacgg ctccaaggcc tacgtgaagc accccgccga catccccgac tacttgaagc
      721 tgtccttccc cgagggcttc aagtgggagc gcgtgatgaa cttcgaggac ggcggcgtgg
      781 tgaccgtgac ccaggactcc tccctgcagg acggcgagtt catctacaag gtgaagctgc
      841 gcggcaccaa cttcccctcc gacggccccg taatgcagaa gaagaccatg ggctgggagg
      901 cctcctccga gcggatgtac cccgaggacg gcgccctgaa gggcgagatc aagcagaggc
      961 tgaagctgaa ggacggcggc cactacgacg ctgaggtcaa gaccacctac aaggccaaga
     1021 agcccgtgca gctgcccggc gcctacaacg tcaacatcaa gttggacatc acctcccaca
     1081 acgaggacta caccatcgtg gaacagtacg aacgcgccga gggccgccac tccaccggcg
     1141 gcatggacga gctgtacaag ggaggttgac aggagagacc gggcccgtcg actgcagagg
     1201 cctgcatgca agcttggcgt aatcatggtc atagctgttt cctgtgtgaa attgttatcc
     1261 gctcacaatt ccacacaaca tacgagccgg aagcataaag tgtaaagcct ggggtgccta
     1321 atgagtgagc taactcacat taattgcgtt gcgctcactg cccgctttcc agtcgggaaa
     1381 cctgtcgtgc cagctgcatt aatgaatcgg ccaacgcgcg gggagaggcg gtttgcgtat
     1441 tgggcgctct tccgcttcct cgctcactga ctcgctgcgc tcggtcgttc ggctgcggcg
     1501 agcggtatca gctcactcaa aggcggtaat acggttatcc acagaatcag gggataacgc
     1561 aggaaagaac atgtgagcaa aaggccagca aaaggccagg aaccgtaaaa aggccgcgtt
     1621 gctggcgttt ttccataggc tccgcccccc tgacgagcat cacaaaaatc gacgctcaag
     1681 tcagaggtgg cgaaacccga caggactata aagataccag gcgtttcccc ctggaagctc
     1741 cctcgtgcgc tctcctgttc cgaccctgcc gcttaccgga tacctgtccg cctttctccc
     1801 ttcgggaagc gtggcgcttt ctcatagctc acgctgtagg tatctcagtt cggtgtaggt
     1861 cgttcgctcc aagctgggct gtgtgcacga accccccgtt cagcccgacc gctgcgcctt
     1921 atccggtaac tatcgtcttg agtccaaccc ggtaagacac gacttatcgc cactggcagc
     1981 agccactggt aacaggatta gcagagcgag gtatgtaggc ggtgctacag agttcttgaa
     2041 gtggtggcct aactacggct acactagaag aacagtattt ggtatctgcg ctctgctgaa
     2101 gccagttacc ttcggaaaaa gagttggtag ctcttgatcc ggcaaacaaa ccaccgctgg
     2161 tagcggtggt ttttttgttt gcaagcagca gattacgcgc agaaaaaaag gatctcaaga
     2221 agatcctttg atcttttcta cggggtctga cgctcagtgg aacgaaaact cacgttaagg
     2281 gattttggtc atgagattat caaaaaggat cttcacctag atccttttaa attaaaaatg
     2341 aagttttaaa tcaatctaaa gtatatatga gtaaacttgg tctgacagtt accaatgctt
     2401 aatcagtgag gcacctatct cagcgatctg tctatttcgt tcatccatag ttgcctgact
     2461 ccccgtcgtg tagataacta cgatacggga gggcttacca tctggcccca gtgctgcaat
     2521 gataccgcga aacccacgct caccggctcc agatttatca gcaataaacc agccagccgg
     2581 aagggccgag cgcagaagtg gtcctgcaac tttatccgcc tccatccagt ctattaattg
     2641 ttgccgggaa gctagagtaa gtagttcgcc agttaatagt ttgcgcaacg ttgttgccat
     2701 tgctacaggc atcgtggtgt cacgctcgtc gtttggtatg gcttcattca gctccggttc
     2761 ccaacgatca aggcgagtta catgatcccc catgttgtgc aaaaaagcgg ttagctcctt
     2821 cggtcctccg atcgttgtca gaagtaagtt ggccgcagtg ttatcactca tggttatggc
     2881 agcactgcat aattctctta ctgtcatgcc atccgtaaga tgcttttctg tgactggtga
     2941 gtactcaacc aagtcattct gagaatagtg tatgcggcga ccgagttgct cttgcccggc
     3001 gtcaatacgg gataataccg cgccacatag cagaacttta aaagtgctca tcattggaaa
     3061 acgttcttcg gggcgaaaac tctcaaggat cttaccgctg ttgagatcca gttcgatgta
     3121 acccactcgt gcacccaact gatcttcagc atcttttact ttcaccagcg tttctgggtg
     3181 agcaaaaaca ggaaggcaaa atgccgcaaa aaagggaata agggcgacac ggaaatgttg
     3241 aatactcata ctcttccttt ttcaatatta ttgaagcatt tatcagggtt attgtctcat
     3301 gagcggatac atatttgaat gtatttagaa aaataaacaa ataggggttc cgcgcacatt
     3361 tccccgaaaa gtgccacctg acgtctaaga aaccattatt atcatgacat taacctataa
     3421 aaataggcgt atcacgaggc cctttcgtc
//
