# Supplementary material for: COSPLAY: An expandable toolbox for combinatorial and swift generation of expression plasmids in yeast
Source: PLoS One. 2019 Aug 28;14(8):e0220694. doi: 10.1371/journal.pone.0220694 (PMC6713393; doi:10.1371/journal.pone.0220694)
Supplement: S2 File — All DNA sequences corresponding to the COSPLAY library of modules (see Table 3). (ZIP) [file pone.0220694.s003.zip › pMV44.gbk]

LOCUS       Exported                3458 bp ds-DNA     circular SYN 21-JUN-2019
DEFINITION  Position 4 module- sfGFP-STOP.
ACCESSION   .
VERSION     .
KEYWORDS    pMV44
SOURCE      synthetic DNA construct
  ORGANISM  synthetic DNA construct
REFERENCE   1  (bases 1 to 3458)
  TITLE     A combinatorial toolbox for cloning-free assembly of expression 
            vectors in yeast
  JOURNAL   Unpublished
REFERENCE   2  (bases 1 to 3458)
  AUTHORS   .
  TITLE     Direct Submission
  JOURNAL   Exported Jun 21, 2019 from SnapGene Server 1.1.58
            http://www.snapgene.com
FEATURES             Location/Qualifiers
     source          1..3458
                     /organism="synthetic DNA construct"
                     /mol_type="other DNA"
     primer_bind     complement(29..51)
                     /label=pGEX 3'
                     /note="pGEX vectors, reverse primer"
     primer_bind     151..170
                     /label=pRS-marker
                     /note="pRS vectors, use to sequence yeast selectable 
                     marker"
     primer_bind     364..386
                     /label=M13/pUC Forward
                     /note="In lacZ gene"
     primer_bind     378..395
                     /label=M13 Forward
                     /note="In lacZ gene. Also called M13-F20 or M13 (-21) 
                     Forward"
     primer_bind     379..395
                     /label=M13 fwd
                     /note="common sequencing primer, one of multiple similar 
                     variants"
     primer_bind     complement(1237..1253)
                     /label=M13 rev
                     /note="common sequencing primer, one of multiple similar 
                     variants"
     primer_bind     complement(1237..1253)
                     /label=M13 Reverse
                     /note="In lacZ gene. Also called M13-rev"
     primer_bind     complement(1250..1272)
                     /label=M13/pUC Reverse
                     /note="In lacZ gene"
     protein_bind    1261..1277
                     /label=lac operator
                     /bound_moiety="lac repressor encoded by lacI"
                     /note="The lac repressor binds to the lac operator to 
                     inhibit transcription in E. coli. This inhibition can be 
                     relieved by adding lactose or 
                     isopropyl-beta-D-thiogalactopyranoside (IPTG)."
     promoter        complement(1285..1315)
                     /label=lac promoter
                     /note="promoter for the E. coli lac operon"
     protein_bind    1330..1351
                     /label=CAP binding site
                     /bound_moiety="E. coli catabolite activator protein"
                     /note="CAP binding activates transcription in the presence 
                     of cAMP."
     primer_bind     complement(1468..1485)
                     /label=L4440
                     /note="L4440 vector, forward primer"
     rep_origin      complement(1639..2227)
                     /direction=LEFT
                     /label=ori
                     /note="high-copy-number ColE1/pMB1/pBR322/pUC origin of 
                     replication"
     primer_bind     complement(1719..1738)
                     /label=pBR322ori-F
                     /note="pBR322 origin, forward primer"
     CDS             complement(2398..3258)
                     /codon_start=1
                     /gene="bla"
                     /product="beta-lactamase"
                     /label=AmpR
                     /note="confers resistance to ampicillin, carbenicillin, and
                     related antibiotics"
                     /translation="MSIQHFRVALIPFFAAFCLPVFAHPETLVKVKDAEDQLGARVGYI
                     ELDLNSGKILESFRPEERFPMMSTFKVLLCGAVLSRIDAGQEQLGRRIHYSQNDLVEYS
                     PVTEKHLTDGMTVRELCSAAITMSDNTAANLLLTTIGGPKELTAFLHNMGDHVTRLDRW
                     EPELNEAIPNDERDTTMPVAMATTLRKLLTGELLTLASRQQLIDWMEADKVAGPLLRSA
                     LPAGWFIADKSGAGERGFRGIIAALGPDGKPSRIVVIYTTGSQATMDERNRQIAEIGAS
                     LIKHW"
     primer_bind     3021..3040
                     /label=Amp-R
                     /note="Ampicillin resistance gene, reverse primer"
     promoter        complement(3259..3363)
                     /gene="bla"
                     /label=AmpR promoter
     primer_bind     3431..3449
                     /label=pBRforEco
                     /note="pBR322 vectors, upsteam of EcoRI site, forward 
                     primer"
ORIGIN
        1 tcgcgcgttt cggtgatgac ggtgaaaacc tctgacacat gcagctcccg gagacggtca
       61 cagcttgtct gtaagcggat gccgggagca gacaagcccg tcagggcgcg tcagcgggtg
      121 ttggcgggtg tcggggctgg cttaactatg cggcatcaga gcagattgta ctgagagtgc
      181 accatatgcg gtgtgaaata ccgcacagat gcgtaaggag aaaataccgc atcaggcgcc
      241 attcgccatt caggctgcgc aactgttggg aagggcgatc ggtgcgggcc tcttcgctat
      301 tacgccagct ggcgaaaggg ggatgtgctg caaggcgatt aagttgggta acgccagggt
      361 tttcccagtc acgacgttgt aaaacgacgg ccagtgaatt cgagctcggt acctcgcgaa
      421 tgcatctaga tatcggatcc cggtctcgcg caatgtccaa gggtgaagag ctatttactg
      481 gggttgtacc cattttggta gaactggacg gagatgtaaa cggacataaa ttctctgtta
      541 gaggtgaggg cgaaggcgat gccaccaatg gtaaattgac tctgaagttt atatgcacta
      601 cgggtaaatt acctgttcct tggccaaccc tagtaacaac tttgacatat ggtgttcaat
      661 gtttctcaag atacccagac catatgaaaa ggcatgattt ctttaaaagt gctatgccag
      721 aaggctacgt gcaagagaga actatctcct ttaaggatga cggtacgtat aaaacacgag
      781 cagaagtgaa attcgaaggg gatacactag ttaatcgcat cgaattaaag ggtatagact
      841 ttaaggaaga tggtaatatt ctcggccata aacttgagta taatttcaac tcgcataatg
      901 tgtacattac agctgacaaa caaaagaacg gaattaaagc gaattttaaa atcaggcaca
      961 acgtcgaaga tgggtctgtt caacttgccg atcattatca gcaaaacacc cctattggtg
     1021 atggtccagt cttgttaccc gataatcact acttaagcac acagtctaga ttgtcaaaag
     1081 atccgaatga aaagcgtgat cacatggttt tattggaatt tgtcaccgct gcaggaataa
     1141 ctcaccgaat ggacgagctt tataagggag ggggttgaca ggagagaccg ggcccgtcga
     1201 ctgcagaggc ctgcatgcaa gcttggcgta atcatggtca tagctgtttc ctgtgtgaaa
     1261 ttgttatccg ctcacaattc cacacaacat acgagccgga agcataaagt gtaaagcctg
     1321 gggtgcctaa tgagtgagct aactcacatt aattgcgttg cgctcactgc ccgctttcca
     1381 gtcgggaaac ctgtcgtgcc agctgcatta atgaatcggc caacgcgcgg ggagaggcgg
     1441 tttgcgtatt gggcgctctt ccgcttcctc gctcactgac tcgctgcgct cggtcgttcg
     1501 gctgcggcga gcggtatcag ctcactcaaa ggcggtaata cggttatcca cagaatcagg
     1561 ggataacgca ggaaagaaca tgtgagcaaa aggccagcaa aaggccagga accgtaaaaa
     1621 ggccgcgttg ctggcgtttt tccataggct ccgcccccct gacgagcatc acaaaaatcg
     1681 acgctcaagt cagaggtggc gaaacccgac aggactataa agataccagg cgtttccccc
     1741 tggaagctcc ctcgtgcgct ctcctgttcc gaccctgccg cttaccggat acctgtccgc
     1801 ctttctccct tcgggaagcg tggcgctttc tcatagctca cgctgtaggt atctcagttc
     1861 ggtgtaggtc gttcgctcca agctgggctg tgtgcacgaa ccccccgttc agcccgaccg
     1921 ctgcgcctta tccggtaact atcgtcttga gtccaacccg gtaagacacg acttatcgcc
     1981 actggcagca gccactggta acaggattag cagagcgagg tatgtaggcg gtgctacaga
     2041 gttcttgaag tggtggccta actacggcta cactagaaga acagtatttg gtatctgcgc
     2101 tctgctgaag ccagttacct tcggaaaaag agttggtagc tcttgatccg gcaaacaaac
     2161 caccgctggt agcggtggtt tttttgtttg caagcagcag attacgcgca gaaaaaaagg
     2221 atctcaagaa gatcctttga tcttttctac ggggtctgac gctcagtgga acgaaaactc
     2281 acgttaaggg attttggtca tgagattatc aaaaaggatc ttcacctaga tccttttaaa
     2341 ttaaaaatga agttttaaat caatctaaag tatatatgag taaacttggt ctgacagtta
     2401 ccaatgctta atcagtgagg cacctatctc agcgatctgt ctatttcgtt catccatagt
     2461 tgcctgactc cccgtcgtgt agataactac gatacgggag ggcttaccat ctggccccag
     2521 tgctgcaatg ataccgcgaa acccacgctc accggctcca gatttatcag caataaacca
     2581 gccagccgga agggccgagc gcagaagtgg tcctgcaact ttatccgcct ccatccagtc
     2641 tattaattgt tgccgggaag ctagagtaag tagttcgcca gttaatagtt tgcgcaacgt
     2701 tgttgccatt gctacaggca tcgtggtgtc acgctcgtcg tttggtatgg cttcattcag
     2761 ctccggttcc caacgatcaa ggcgagttac atgatccccc atgttgtgca aaaaagcggt
     2821 tagctccttc ggtcctccga tcgttgtcag aagtaagttg gccgcagtgt tatcactcat
     2881 ggttatggca gcactgcata attctcttac tgtcatgcca tccgtaagat gcttttctgt
     2941 gactggtgag tactcaacca agtcattctg agaatagtgt atgcggcgac cgagttgctc
     3001 ttgcccggcg tcaatacggg ataataccgc gccacatagc agaactttaa aagtgctcat
     3061 cattggaaaa cgttcttcgg ggcgaaaact ctcaaggatc ttaccgctgt tgagatccag
     3121 ttcgatgtaa cccactcgtg cacccaactg atcttcagca tcttttactt tcaccagcgt
     3181 ttctgggtga gcaaaaacag gaaggcaaaa tgccgcaaaa aagggaataa gggcgacacg
     3241 gaaatgttga atactcatac tcttcctttt tcaatattat tgaagcattt atcagggtta
     3301 ttgtctcatg agcggataca tatttgaatg tatttagaaa aataaacaaa taggggttcc
     3361 gcgcacattt ccccgaaaag tgccacctga cgtctaagaa accattatta tcatgacatt
     3421 aacctataaa aataggcgta tcacgaggcc ctttcgtc
//
