# Supplementary material for: COSPLAY: An expandable toolbox for combinatorial and swift generation of expression plasmids in yeast
Source: PLoS One. 2019 Aug 28;14(8):e0220694. doi: 10.1371/journal.pone.0220694 (PMC6713393; doi:10.1371/journal.pone.0220694)
Supplement: S2 File — All DNA sequences corresponding to the COSPLAY library of modules (see Table 3). (ZIP) [file pone.0220694.s003.zip › pMV48.gbk]

LOCUS       Exported                3399 bp ds-DNA     circular SYN 21-JUN-2019
DEFINITION  Position 2 module- Tdh3 promoter.
ACCESSION   .
VERSION     .
KEYWORDS    pMV48
SOURCE      synthetic DNA construct
  ORGANISM  synthetic DNA construct
REFERENCE   1  (bases 1 to 3399)
  TITLE     A combinatorial toolbox for cloning-free assembly of expression 
            vectors in yeast
  JOURNAL   Unpublished
REFERENCE   2  (bases 1 to 3399)
  AUTHORS   .
  TITLE     Direct Submission
  JOURNAL   Exported Jun 21, 2019 from SnapGene Server 1.1.58
            http://www.snapgene.com
FEATURES             Location/Qualifiers
     source          1..3399
                     /organism="synthetic DNA construct"
                     /mol_type="other DNA"
     primer_bind     complement(29..51)
                     /label=pGEX 3'
                     /note="pGEX vectors, reverse primer"
     primer_bind     151..170
                     /label=pRS-marker
                     /note="pRS vectors, use to sequence yeast selectable 
                     marker"
     primer_bind     364..386
                     /label=M13/pUC Forward
                     /note="In lacZ gene"
     primer_bind     378..395
                     /label=M13 Forward
                     /note="In lacZ gene. Also called M13-F20 or M13 (-21) 
                     Forward"
     primer_bind     379..395
                     /label=M13 fwd
                     /note="common sequencing primer, one of multiple similar 
                     variants"
     promoter        453..1119
                     /gene="S. cerevisiae TDH3"
                     /label=GAP promoter
                     /note="promoter for glyceraldehyde-3-phosphate 
                     dehydrogenase"
     primer_bind     989..1012
                     /label=GPDpro-F
                     /note="S. cerevisiae GPD promoter, forward primer"
     primer_bind     complement(1178..1194)
                     /label=M13 rev
                     /note="common sequencing primer, one of multiple similar 
                     variants"
     primer_bind     complement(1178..1194)
                     /label=M13 Reverse
                     /note="In lacZ gene. Also called M13-rev"
     primer_bind     complement(1191..1213)
                     /label=M13/pUC Reverse
                     /note="In lacZ gene"
     protein_bind    1202..1218
                     /label=lac operator
                     /bound_moiety="lac repressor encoded by lacI"
                     /note="The lac repressor binds to the lac operator to 
                     inhibit transcription in E. coli. This inhibition can be 
                     relieved by adding lactose or 
                     isopropyl-beta-D-thiogalactopyranoside (IPTG)."
     promoter        complement(1226..1256)
                     /label=lac promoter
                     /note="promoter for the E. coli lac operon"
     protein_bind    1271..1292
                     /label=CAP binding site
                     /bound_moiety="E. coli catabolite activator protein"
                     /note="CAP binding activates transcription in the presence 
                     of cAMP."
     primer_bind     complement(1409..1426)
                     /label=L4440
                     /note="L4440 vector, forward primer"
     rep_origin      complement(1580..2168)
                     /direction=LEFT
                     /label=ori
                     /note="high-copy-number ColE1/pMB1/pBR322/pUC origin of 
                     replication"
     primer_bind     complement(1660..1679)
                     /label=pBR322ori-F
                     /note="pBR322 origin, forward primer"
     CDS             complement(2339..3199)
                     /codon_start=1
                     /gene="bla"
                     /product="beta-lactamase"
                     /label=AmpR
                     /note="confers resistance to ampicillin, carbenicillin, and
                     related antibiotics"
                     /translation="MSIQHFRVALIPFFAAFCLPVFAHPETLVKVKDAEDQLGARVGYI
                     ELDLNSGKILESFRPEERFPMMSTFKVLLCGAVLSRIDAGQEQLGRRIHYSQNDLVEYS
                     PVTEKHLTDGMTVRELCSAAITMSDNTAANLLLTTIGGPKELTAFLHNMGDHVTRLDRW
                     EPELNEAIPNDERDTTMPVAMATTLRKLLTGELLTLASRQQLIDWMEADKVAGPLLRSA
                     LPAGWFIADKSGAGERGFRGIIAALGPDGKPSRIVVIYTTGSQATMDERNRQIAEIGAS
                     LIKHW"
     primer_bind     2962..2981
                     /label=Amp-R
                     /note="Ampicillin resistance gene, reverse primer"
     promoter        complement(3200..3304)
                     /gene="bla"
                     /label=AmpR promoter
     primer_bind     3372..3390
                     /label=pBRforEco
                     /note="pBR322 vectors, upsteam of EcoRI site, forward 
                     primer"
ORIGIN
        1 tcgcgcgttt cggtgatgac ggtgaaaacc tctgacacat gcagctcccg gagacggtca
       61 cagcttgtct gtaagcggat gccgggagca gacaagcccg tcagggcgcg tcagcgggtg
      121 ttggcgggtg tcggggctgg cttaactatg cggcatcaga gcagattgta ctgagagtgc
      181 accatatgcg gtgtgaaata ccgcacagat gcgtaaggag aaaataccgc atcaggcgcc
      241 attcgccatt caggctgcgc aactgttggg aagggcgatc ggtgcgggcc tcttcgctat
      301 tacgccagct ggcgaaaggg ggatgtgctg caaggcgatt aagttgggta acgccagggt
      361 tttcccagtc acgacgttgt aaaacgacgg ccagtgaatt cgagctcggt acctcgcgaa
      421 tgcatctaga tatcggatcc cggtctcgta tgtcattatc aatactgcca tttcaaagaa
      481 tacgtaaata attaatagta gtgattttcc taactttatt tagtcaaaaa attagccttt
      541 taattctgct gtaacccgta catgcccaaa atagggggcg ggttacacag aatatataac
      601 atcgtaggtg tctgggtgaa cagtttattc ctggcatcca ctaaatataa tggagcccgc
      661 tttttaagct ggcatccaga aaaaaaaaga atcccagcac caaaatattg ttttcttcac
      721 caaccatcag ttcataggtc cattctctta gcgcaactac agagaacagg ggcacaaaca
      781 ggcaaaaaac gggcacaacc tcaatggagt gatgcaacct gcctggagta aatgatgaca
      841 caaggcaatt gacccacgca tgtatctatc tcattttctt acaccttcta ttaccttctg
      901 ctctctctga tttggaaaaa gctgaaaaaa aaggttgaaa ccagttccct gaaattattc
      961 ccctacttga ctaataagta tataaagacg gtaggtattg attgtaattc tgtaaatcta
     1021 tttcttaaac ttcttaaatt ctacttttat agttagtctt ttttttagtt ttaaaacacc
     1081 aagaacttag tttcgaataa acacacataa acaaacaaag aacagagacc gggcccgtcg
     1141 actgcagagg cctgcatgca agcttggcgt aatcatggtc atagctgttt cctgtgtgaa
     1201 attgttatcc gctcacaatt ccacacaaca tacgagccgg aagcataaag tgtaaagcct
     1261 ggggtgccta atgagtgagc taactcacat taattgcgtt gcgctcactg cccgctttcc
     1321 agtcgggaaa cctgtcgtgc cagctgcatt aatgaatcgg ccaacgcgcg gggagaggcg
     1381 gtttgcgtat tgggcgctct tccgcttcct cgctcactga ctcgctgcgc tcggtcgttc
     1441 ggctgcggcg agcggtatca gctcactcaa aggcggtaat acggttatcc acagaatcag
     1501 gggataacgc aggaaagaac atgtgagcaa aaggccagca aaaggccagg aaccgtaaaa
     1561 aggccgcgtt gctggcgttt ttccataggc tccgcccccc tgacgagcat cacaaaaatc
     1621 gacgctcaag tcagaggtgg cgaaacccga caggactata aagataccag gcgtttcccc
     1681 ctggaagctc cctcgtgcgc tctcctgttc cgaccctgcc gcttaccgga tacctgtccg
     1741 cctttctccc ttcgggaagc gtggcgcttt ctcatagctc acgctgtagg tatctcagtt
     1801 cggtgtaggt cgttcgctcc aagctgggct gtgtgcacga accccccgtt cagcccgacc
     1861 gctgcgcctt atccggtaac tatcgtcttg agtccaaccc ggtaagacac gacttatcgc
     1921 cactggcagc agccactggt aacaggatta gcagagcgag gtatgtaggc ggtgctacag
     1981 agttcttgaa gtggtggcct aactacggct acactagaag aacagtattt ggtatctgcg
     2041 ctctgctgaa gccagttacc ttcggaaaaa gagttggtag ctcttgatcc ggcaaacaaa
     2101 ccaccgctgg tagcggtggt ttttttgttt gcaagcagca gattacgcgc agaaaaaaag
     2161 gatctcaaga agatcctttg atcttttcta cggggtctga cgctcagtgg aacgaaaact
     2221 cacgttaagg gattttggtc atgagattat caaaaaggat cttcacctag atccttttaa
     2281 attaaaaatg aagttttaaa tcaatctaaa gtatatatga gtaaacttgg tctgacagtt
     2341 accaatgctt aatcagtgag gcacctatct cagcgatctg tctatttcgt tcatccatag
     2401 ttgcctgact ccccgtcgtg tagataacta cgatacggga gggcttacca tctggcccca
     2461 gtgctgcaat gataccgcga aacccacgct caccggctcc agatttatca gcaataaacc
     2521 agccagccgg aagggccgag cgcagaagtg gtcctgcaac tttatccgcc tccatccagt
     2581 ctattaattg ttgccgggaa gctagagtaa gtagttcgcc agttaatagt ttgcgcaacg
     2641 ttgttgccat tgctacaggc atcgtggtgt cacgctcgtc gtttggtatg gcttcattca
     2701 gctccggttc ccaacgatca aggcgagtta catgatcccc catgttgtgc aaaaaagcgg
     2761 ttagctcctt cggtcctccg atcgttgtca gaagtaagtt ggccgcagtg ttatcactca
     2821 tggttatggc agcactgcat aattctctta ctgtcatgcc atccgtaaga tgcttttctg
     2881 tgactggtga gtactcaacc aagtcattct gagaatagtg tatgcggcga ccgagttgct
     2941 cttgcccggc gtcaatacgg gataataccg cgccacatag cagaacttta aaagtgctca
     3001 tcattggaaa acgttcttcg gggcgaaaac tctcaaggat cttaccgctg ttgagatcca
     3061 gttcgatgta acccactcgt gcacccaact gatcttcagc atcttttact ttcaccagcg
     3121 tttctgggtg agcaaaaaca ggaaggcaaa atgccgcaaa aaagggaata agggcgacac
     3181 ggaaatgttg aatactcata ctcttccttt ttcaatatta ttgaagcatt tatcagggtt
     3241 attgtctcat gagcggatac atatttgaat gtatttagaa aaataaacaa ataggggttc
     3301 cgcgcacatt tccccgaaaa gtgccacctg acgtctaaga aaccattatt atcatgacat
     3361 taacctataa aaataggcgt atcacgaggc cctttcgtc
//
