# Supplementary material for: COSPLAY: An expandable toolbox for combinatorial and swift generation of expression plasmids in yeast
Source: PLoS One. 2019 Aug 28;14(8):e0220694. doi: 10.1371/journal.pone.0220694 (PMC6713393; doi:10.1371/journal.pone.0220694)
Supplement: S2 File — All DNA sequences corresponding to the COSPLAY library of modules (see Table 3). (ZIP) [file pone.0220694.s003.zip › pUC57BsaI.gbk]

LOCUS       Exported                2710 bp ds-DNA     circular SYN 20-JUN-2019
DEFINITION  Module cloning vector.
ACCESSION   .
VERSION     .
KEYWORDS    pUC57BsaI
SOURCE      synthetic DNA construct
  ORGANISM  synthetic DNA construct
REFERENCE   1  (bases 1 to 2710)
  TITLE     A combinatorial toolbox for cloning-free assembly of expression 
            vectors in yeast
  JOURNAL   Unpublished
REFERENCE   2  (bases 1 to 2710)
  AUTHORS   .
  TITLE     Direct Submission
  JOURNAL   Exported Jun 20, 2019 from SnapGene Server 1.1.58
            http://www.snapgene.com
FEATURES             Location/Qualifiers
     source          1..2710
                     /organism="synthetic DNA construct"
                     /mol_type="other DNA"
     primer_bind     complement(29..51)
                     /label=pGEX 3'
                     /note="pGEX vectors, reverse primer"
     CDS             complement(146..493)
                     /codon_start=1
                     /gene="lacZ fragment"
                     /product="LacZ-alpha fragment of beta-galactosidase"
                     /label=lacZ-alpha
                     /translation="MTMITPSLHAGLCSRRARDPISRCIREVPSSNSLAVVLQRRDWEN
                     PGVTQLNRLAAHPPFASWRNSEEARTDRPSQQLRSLNGEWRLMRYFLLTHLCGISHRIW
                     CTLSTICSDAA"
     primer_bind     151..170
                     /label=pRS-marker
                     /note="pRS vectors, use to sequence yeast selectable 
                     marker"
     primer_bind     364..386
                     /label=M13/pUC Forward
                     /note="In lacZ gene"
     primer_bind     378..395
                     /label=M13 Forward
                     /note="In lacZ gene. Also called M13-F20 or M13 (-21) 
                     Forward"
     primer_bind     379..395
                     /label=M13 fwd
                     /note="common sequencing primer, one of multiple similar 
                     variants"
     primer_bind     complement(489..505)
                     /label=M13 rev
                     /note="common sequencing primer, one of multiple similar 
                     variants"
     primer_bind     complement(489..505)
                     /label=M13 Reverse
                     /note="In lacZ gene. Also called M13-rev"
     primer_bind     complement(502..524)
                     /label=M13/pUC Reverse
                     /note="In lacZ gene"
     protein_bind    513..529
                     /label=lac operator
                     /bound_moiety="lac repressor encoded by lacI"
                     /note="The lac repressor binds to the lac operator to 
                     inhibit transcription in E. coli. This inhibition can be 
                     relieved by adding lactose or 
                     isopropyl-beta-D-thiogalactopyranoside (IPTG)."
     promoter        complement(537..567)
                     /label=lac promoter
                     /note="promoter for the E. coli lac operon"
     protein_bind    582..603
                     /label=CAP binding site
                     /bound_moiety="E. coli catabolite activator protein"
                     /note="CAP binding activates transcription in the presence 
                     of cAMP."
     primer_bind     complement(720..737)
                     /label=L4440
                     /note="L4440 vector, forward primer"
     rep_origin      complement(891..1479)
                     /direction=LEFT
                     /label=ori
                     /note="high-copy-number ColE1/pMB1/pBR322/pUC origin of 
                     replication"
     primer_bind     complement(971..990)
                     /label=pBR322ori-F
                     /note="pBR322 origin, forward primer"
     CDS             complement(1650..2510)
                     /codon_start=1
                     /gene="bla"
                     /product="beta-lactamase"
                     /label=AmpR
                     /note="confers resistance to ampicillin, carbenicillin, and
                     related antibiotics"
                     /translation="MSIQHFRVALIPFFAAFCLPVFAHPETLVKVKDAEDQLGARVGYI
                     ELDLNSGKILESFRPEERFPMMSTFKVLLCGAVLSRIDAGQEQLGRRIHYSQNDLVEYS
                     PVTEKHLTDGMTVRELCSAAITMSDNTAANLLLTTIGGPKELTAFLHNMGDHVTRLDRW
                     EPELNEAIPNDERDTTMPVAMATTLRKLLTGELLTLASRQQLIDWMEADKVAGPLLRSA
                     LPAGWFIADKSGAGERGFRGIIAALGPDGKPSRIVVIYTTGSQATMDERNRQIAEIGAS
                     LIKHW"
     primer_bind     2273..2292
                     /label=Amp-R
                     /note="Ampicillin resistance gene, reverse primer"
     promoter        complement(2511..2615)
                     /gene="bla"
                     /label=AmpR promoter
     primer_bind     2683..2701
                     /label=pBRforEco
                     /note="pBR322 vectors, upsteam of EcoRI site, forward 
                     primer"
ORIGIN
        1 tcgcgcgttt cggtgatgac ggtgaaaacc tctgacacat gcagctcccg gagacggtca
       61 cagcttgtct gtaagcggat gccgggagca gacaagcccg tcagggcgcg tcagcgggtg
      121 ttggcgggtg tcggggctgg cttaactatg cggcatcaga gcagattgta ctgagagtgc
      181 accatatgcg gtgtgaaata ccgcacagat gcgtaaggag aaaataccgc atcaggcgcc
      241 attcgccatt caggctgcgc aactgttggg aagggcgatc ggtgcgggcc tcttcgctat
      301 tacgccagct ggcgaaaggg ggatgtgctg caaggcgatt aagttgggta acgccagggt
      361 tttcccagtc acgacgttgt aaaacgacgg ccagtgaatt cgagctcggt acctcgcgaa
      421 tgcatctaga tatcggatcc cgggcccgtc gactgcagag gcctgcatgc aagcttggcg
      481 taatcatggt catagctgtt tcctgtgtga aattgttatc cgctcacaat tccacacaac
      541 atacgagccg gaagcataaa gtgtaaagcc tggggtgcct aatgagtgag ctaactcaca
      601 ttaattgcgt tgcgctcact gcccgctttc cagtcgggaa acctgtcgtg ccagctgcat
      661 taatgaatcg gccaacgcgc ggggagaggc ggtttgcgta ttgggcgctc ttccgcttcc
      721 tcgctcactg actcgctgcg ctcggtcgtt cggctgcggc gagcggtatc agctcactca
      781 aaggcggtaa tacggttatc cacagaatca ggggataacg caggaaagaa catgtgagca
      841 aaaggccagc aaaaggccag gaaccgtaaa aaggccgcgt tgctggcgtt tttccatagg
      901 ctccgccccc ctgacgagca tcacaaaaat cgacgctcaa gtcagaggtg gcgaaacccg
      961 acaggactat aaagatacca ggcgtttccc cctggaagct ccctcgtgcg ctctcctgtt
     1021 ccgaccctgc cgcttaccgg atacctgtcc gcctttctcc cttcgggaag cgtggcgctt
     1081 tctcatagct cacgctgtag gtatctcagt tcggtgtagg tcgttcgctc caagctgggc
     1141 tgtgtgcacg aaccccccgt tcagcccgac cgctgcgcct tatccggtaa ctatcgtctt
     1201 gagtccaacc cggtaagaca cgacttatcg ccactggcag cagccactgg taacaggatt
     1261 agcagagcga ggtatgtagg cggtgctaca gagttcttga agtggtggcc taactacggc
     1321 tacactagaa gaacagtatt tggtatctgc gctctgctga agccagttac cttcggaaaa
     1381 agagttggta gctcttgatc cggcaaacaa accaccgctg gtagcggtgg tttttttgtt
     1441 tgcaagcagc agattacgcg cagaaaaaaa ggatctcaag aagatccttt gatcttttct
     1501 acggggtctg acgctcagtg gaacgaaaac tcacgttaag ggattttggt catgagatta
     1561 tcaaaaagga tcttcaccta gatcctttta aattaaaaat gaagttttaa atcaatctaa
     1621 agtatatatg agtaaacttg gtctgacagt taccaatgct taatcagtga ggcacctatc
     1681 tcagcgatct gtctatttcg ttcatccata gttgcctgac tccccgtcgt gtagataact
     1741 acgatacggg agggcttacc atctggcccc agtgctgcaa tgataccgcg aaacccacgc
     1801 tcaccggctc cagatttatc agcaataaac cagccagccg gaagggccga gcgcagaagt
     1861 ggtcctgcaa ctttatccgc ctccatccag tctattaatt gttgccggga agctagagta
     1921 agtagttcgc cagttaatag tttgcgcaac gttgttgcca ttgctacagg catcgtggtg
     1981 tcacgctcgt cgtttggtat ggcttcattc agctccggtt cccaacgatc aaggcgagtt
     2041 acatgatccc ccatgttgtg caaaaaagcg gttagctcct tcggtcctcc gatcgttgtc
     2101 agaagtaagt tggccgcagt gttatcactc atggttatgg cagcactgca taattctctt
     2161 actgtcatgc catccgtaag atgcttttct gtgactggtg agtactcaac caagtcattc
     2221 tgagaatagt gtatgcggcg accgagttgc tcttgcccgg cgtcaatacg ggataatacc
     2281 gcgccacata gcagaacttt aaaagtgctc atcattggaa aacgttcttc ggggcgaaaa
     2341 ctctcaagga tcttaccgct gttgagatcc agttcgatgt aacccactcg tgcacccaac
     2401 tgatcttcag catcttttac tttcaccagc gtttctgggt gagcaaaaac aggaaggcaa
     2461 aatgccgcaa aaaagggaat aagggcgaca cggaaatgtt gaatactcat actcttcctt
     2521 tttcaatatt attgaagcat ttatcagggt tattgtctca tgagcggata catatttgaa
     2581 tgtatttaga aaaataaaca aataggggtt ccgcgcacat ttccccgaaa agtgccacct
     2641 gacgtctaag aaaccattat tatcatgaca ttaacctata aaaataggcg tatcacgagg
     2701 ccctttcgtc
//
